# Supplementary material for: Bis(2-chloro­benzoato-κO)bis­(1-vinyl­imidazole-κN 3)copper(II)
Source: Acta Crystallogr Sect E Struct Rep Online. 2008 Sep 24;64(Pt 10):m1321. doi: 10.1107/S1600536808030237 (PMC2959322; doi:10.1107/S1600536808030237)
Supplement: Supplementary file 1 [file e-64-m1321-sup1.cif]

##############################################################################
###                                                                        ###
###        Electronic paper (Acta Crystallographica Section E)             ###
###                                                                        ###
##############################################################################
#                                                                            #
# This CIF contains the data in a paper accepted for publication in Acta     #
# Crystallographica Section E. It conforms to the requirements of Notes      #
# for Authors for Section E, and has been peer reviewed under the auspices   #
# of the IUCr Commission on Journals.                                        #
#                                                                            #
# Full details of the Crystallographic Information File format               #
# are given in the paper "The Crystallographic Information File (CIF):       #
# a New Standard Archive File for Crystallography" by S. R. Hall, F. H.      #
# Allen and I. D. Brown [Acta Cryst. (1991), A47, 655-685].                  #
#                                                                            #
# The current version of the core CIF dictionary is obtainable from          #
# ftp://ftp.iucr.org/pub/cif_core.dic. The current version number is 2.4.    #
#                                                                            #
# Software is freely available for graphical display of the structure(s) in  #
# this CIF.  For information consult the CIF home page http://www.iucr.org/  #
# cif/home.html                                                              #
#                                                                            #
# This file may be used for bona fide research purposes within the           #
# scientific community so long as proper attribution is given to the journal # 
# article from which it was obtained.                                        #
#                                                                            #
##############################################################################
                                             
data_global
_audit_creation_method     'form.cif (version 2.0)'
_journal_data_validation_number     ?
_journal_date_recd_electronic     2008-09-14
_journal_date_accepted     2008-09-19
_journal_name_full     'Acta Crystallographica, Section E'
_journal_year     2008
_journal_volume     64
_journal_issue     10
_journal_page_first     m1321
_journal_page_last     m1321
_journal_paper_category     QM
_journal_coeditor_code     CV2449
_publ_contact_author_name     'Prof. Juan Zhao'
_publ_contact_author_address
;     College of Mechanical Engineering,
      Qingdao Technological University,
      Qingdao 266033,
      People's Republic of China
;
_publ_contact_author_email     'zhaojuanqd@163.com'
_publ_contact_author_fax     '86 0532 84022924'
_publ_contact_author_phone     '86 0532 84022924'
_publ_section_title
;
Bis(2-chlorobenzoato-\k<i>O</i>)bis(1-vinylimidazole-\k<i>N</i>^3^)copper(II)
;
loop_
    _publ_author_name
    _publ_author_footnote
    _publ_author_address
    'Juan Zhao' ?
;     College of Mechanical Engineering
      Qingdao Technological University
      Qingdao 266033
      People's Republic of China
;
data_I
_audit_creation_method     SHELXL-97
_chemical_name_systematic
;
Bis(2-chlorobenzoato-\k<i>O</i>)bis(1-vinylimidazole-\k<i>N</i>^3^)copper(II)
;
_chemical_name_common     ?
_chemical_formula_moiety     'C24 H20 Cl2 Cu N4 O4'
_chemical_formula_sum     'C24 H20 Cl2 Cu N4 O4'
_chemical_formula_iupac     '[Cu (C7 H4 Cl O2)2 (C5 H6 N2)2]'
_chemical_formula_weight     562.89
_chemical_melting_point     ?
_symmetry_cell_setting     'Monoclinic'
_symmetry_space_group_name_H-M     'P 21/c'
_symmetry_space_group_name_Hall     '-P 2ybc'
loop_
    _symmetry_equiv_pos_as_xyz
    'x, y, z'
    '-x, y+1/2, -z+1/2'
    '-x, -y, -z'
    'x, -y-1/2, z-1/2'
_cell_length_a     7.9360(16)
_cell_length_b     11.236(2)
_cell_length_c     14.190(3)
_cell_angle_alpha     90.00
_cell_angle_beta     104.36(3)
_cell_angle_gamma     90.00
_cell_volume     1225.8(5)
_cell_formula_units_Z     2
_cell_measurement_reflns_used     25
_cell_measurement_theta_min     10
_cell_measurement_theta_max     14
_cell_measurement_temperature     293(2)
_exptl_crystal_description     block
_exptl_crystal_colour     blue
_exptl_crystal_size_max     0.20
_exptl_crystal_size_mid     0.10
_exptl_crystal_size_min     0.10
_exptl_crystal_density_diffrn     1.525
_exptl_crystal_density_meas     ?
_exptl_crystal_density_method     'not measured'
_exptl_crystal_F_000     574
_exptl_absorpt_coefficient_mu     1.147
_exptl_absorpt_correction_type     multi-scan
_exptl_absorpt_process_details     '(SADABS; Sheldrick, 2004)'
_exptl_absorpt_correction_T_min     0.8030
_exptl_absorpt_correction_T_max     0.8939
_exptl_special_details
;
;
_diffrn_ambient_temperature     293(2)
_diffrn_radiation_type     MoK\a
_diffrn_radiation_wavelength     0.71073
_diffrn_radiation_source     'fine-focus sealed tube'
_diffrn_radiation_monochromator     graphite
_diffrn_measurement_device_type     'Bruker SMART 1K CCD area-detector'
_diffrn_measurement_method     'Thin-slice \w'
_diffrn_detector_area_resol_mean     ?
_diffrn_reflns_number     2204
_diffrn_reflns_av_R_equivalents     0.0386
_diffrn_reflns_av_sigmaI/netI     0.0398
_diffrn_reflns_theta_min     2.34
_diffrn_reflns_theta_max     25.17
_diffrn_reflns_theta_full     25.17
_diffrn_measured_fraction_theta_max     0.999
_diffrn_measured_fraction_theta_full     0.999
_diffrn_reflns_limit_h_min     -9
_diffrn_reflns_limit_h_max     9
_diffrn_reflns_limit_k_min     0
_diffrn_reflns_limit_k_max     13
_diffrn_reflns_limit_l_min     0
_diffrn_reflns_limit_l_max     16
_diffrn_standards_number     ?
_diffrn_standards_interval_count     ?
_diffrn_standards_interval_time     ?
_diffrn_standards_decay_%     ?
_refine_special_details
;
Refinement of <i>F</i>^2^ against ALL reflections. The weighted <i>R</i>-factor
<i>wR</i> and goodness of fit <i>S</i> are based on <i>F</i>^2^, conventional
<i>R</i>-factors <i>R</i> are based on <i>F</i>, with <i>F</i> set to zero for
negative <i>F</i>^2^. The threshold expression of <i>F</i>^2^ >
\s(<i>F</i>^2^) is used only for calculating <i>R</i>-factors(gt) <i>etc</i>.
and is not relevant to the choice of reflections for refinement.
<i>R</i>-factors based on <i>F</i>^2^ are statistically about twice as large
as those based on <i>F</i>, and <i>R</i>- factors based on ALL data will be
even larger.
;
_reflns_number_total     2115
_reflns_number_gt     1620
_reflns_threshold_expression     I>2\s(I)
_refine_ls_structure_factor_coef     Fsqd
_refine_ls_matrix_type     full
_refine_ls_R_factor_all     0.0968
_refine_ls_R_factor_gt     0.0734
_refine_ls_wR_factor_gt     0.1710
_refine_ls_wR_factor_ref     0.1916
_refine_ls_goodness_of_fit_ref     1.037
_refine_ls_restrained_S_all     1.049
_refine_ls_number_reflns     2115
_refine_ls_number_parameters     154
_refine_ls_number_restraints     49
_refine_ls_hydrogen_treatment     constr
_refine_ls_weighting_scheme     calc
_refine_ls_weighting_details
                'calc w=1/[\s^2^(Fo^2^)+(0.07P)^2^+6P] where P=(Fo^2^+2Fc^2^)/3'
_atom_sites_solution_hydrogens     geom
_atom_sites_solution_primary     direct
_atom_sites_solution_secondary     difmap
_refine_ls_shift/su_max     0.000
_refine_ls_shift/su_mean     0.000
_refine_diff_density_max     0.727
_refine_diff_density_min     -0.889
_refine_ls_extinction_method     none
_refine_ls_extinction_coef     ?
loop_
    _atom_type_symbol
    _atom_type_description
    _atom_type_scat_dispersion_real
    _atom_type_scat_dispersion_imag
    _atom_type_scat_source
    'C' 'C' 0.0033 0.0016
                         'International Tables Vol C Tables 4.2.6.8 and 6.1.1.4'
    'H' 'H' 0.0000 0.0000
                         'International Tables Vol C Tables 4.2.6.8 and 6.1.1.4'
    'N' 'N' 0.0061 0.0033
                         'International Tables Vol C Tables 4.2.6.8 and 6.1.1.4'
    'O' 'O' 0.0106 0.0060
                         'International Tables Vol C Tables 4.2.6.8 and 6.1.1.4'
    'Cl' 'Cl' 0.1484 0.1585
                         'International Tables Vol C Tables 4.2.6.8 and 6.1.1.4'
    'Cu' 'Cu' 0.3201 1.2651
                         'International Tables Vol C Tables 4.2.6.8 and 6.1.1.4'
_computing_data_collection     'SMART (Bruker, 2001)'
_computing_cell_refinement     'SAINT (Bruker, 2001)'
_computing_data_reduction     'SAINT (Bruker, 2001)'
_computing_structure_solution     'SHELXTL (Sheldrick, 2008)'
_computing_structure_refinement     'SHELXTL (Sheldrick, 2008)'
_computing_molecular_graphics     'SHELXTL (Sheldrick, 2008)'
_computing_publication_material
                                  'SHELXTL (Sheldrick, 2008) and local programs'
loop_
    _atom_site_type_symbol
    _atom_site_label
    _atom_site_fract_x
    _atom_site_fract_y
    _atom_site_fract_z
    _atom_site_U_iso_or_equiv
    _atom_site_adp_type
    _atom_site_calc_flag
    _atom_site_refinement_flags
    _atom_site_occupancy
    _atom_site_disorder_assembly
    _atom_site_disorder_group
    Cu Cu 0.0000 0.0000 0.0000 0.0439(4) Uani d S 1 . .
    Cl Cl 0.3736(3) -0.36078(18) 0.02395(17) 0.0794(6) Uani d . 1 . .
    O O1 0.0066(5) -0.1740(3) 0.0077(3) 0.0455(10) Uani d . 1 . .
    N N1 -0.3796(8) 0.0695(5) 0.1425(4) 0.0550(14) Uani d . 1 . .
    C C1 -0.6165(13) 0.1373(8) 0.2115(6) 0.088(3) Uani d D 1 . .
    H H1A -0.6754 0.0655 0.1961 0.105 Uiso calc R 1 . .
    H H1B -0.6638 0.1972 0.2422 0.105 Uiso calc R 1 . .
    O O2 0.1925(7) -0.1406(4) 0.1509(3) 0.0647(14) Uani d . 1 . .
    N N2 -0.1911(7) 0.0008(4) 0.0642(4) 0.0527(14) Uani d . 1 . .
    C C2 -0.4664(11) 0.1540(7) 0.1896(5) 0.066(2) Uani d D 1 . .
    H H2A -0.4120 0.2270 0.2063 0.079 Uiso calc R 1 . .
    C C3 -0.2436(8) 0.0933(6) 0.1068(5) 0.047 Uani d . 1 . .
    H H3A -0.1907 0.1676 0.1114 0.057 Uiso calc R 1 . .
    C C4 -0.3049(9) -0.0881(6) 0.0741(5) 0.0504(15) Uani d . 1 . .
    H H4A -0.3010 -0.1654 0.0513 0.060 Uiso calc R 1 . .
    C C5 -0.4234(9) -0.0489(6) 0.1212(5) 0.0537(16) Uani d . 1 . .
    H H5A -0.5138 -0.0917 0.1360 0.064 Uiso calc R 1 . .
    C C6 0.1057(9) -0.2068(5) 0.0889(5) 0.0501(16) Uani d . 1 . .
    C C7 0.1031(8) -0.3403(5) 0.1088(4) 0.0433(13) Uani d U 1 . .
    C C8 0.2177(9) -0.4153(6) 0.0813(4) 0.0513(15) Uani d U 1 . .
    C C9 0.2146(11) -0.5370(6) 0.0999(6) 0.0662(19) Uani d U 1 . .
    H H9A 0.2926 -0.5882 0.0812 0.079 Uiso calc R 1 . .
    C C10 0.0945(11) -0.5801(6) 0.1461(6) 0.0676(19) Uani d U 1 . .
    H H10A 0.0906 -0.6613 0.1580 0.081 Uiso calc R 1 . .
    C C11 -0.0196(11) -0.5057(7) 0.1749(5) 0.0648(18) Uani d U 1 . .
    H H11A -0.0990 -0.5360 0.2071 0.078 Uiso calc R 1 . .
    C C12 -0.0162(10) -0.3853(6) 0.1558(5) 0.0580(17) Uani d U 1 . .
    H H12A -0.0943 -0.3344 0.1746 0.070 Uiso calc R 1 . .
loop_
    _atom_site_aniso_label
    _atom_site_aniso_U_11
    _atom_site_aniso_U_22
    _atom_site_aniso_U_33
    _atom_site_aniso_U_12
    _atom_site_aniso_U_13
    _atom_site_aniso_U_23
    Cu 0.0696(7) 0.0204(5) 0.0350(5) 0.0026(5) 0.0001(5) 0.0014(4)
    Cl 0.1031(15) 0.0558(11) 0.0838(14) 0.0230(11) 0.0319(12) 0.0061(10)
    O1 0.060(2) 0.030(2) 0.043(2) 0.0052(19) 0.0066(19) 0.0033(18)
    N1 0.088(4) 0.033(3) 0.035(3) 0.009(3) -0.004(3) 0.002(2)
    C1 0.115(7) 0.071(6) 0.079(6) 0.004(5) 0.029(6) -0.011(5)
    O2 0.094(4) 0.029(2) 0.058(3) -0.003(2) -0.006(3) -0.009(2)
    N2 0.075(3) 0.024(2) 0.048(3) 0.008(3) -0.008(3) 0.001(2)
    C2 0.096(6) 0.054(5) 0.042(4) 0.004(4) 0.004(4) 0.007(3)
    C3 0.047 0.047 0.047 0.000 0.012 0.000
    C4 0.068(4) 0.035(3) 0.043(3) 0.008(3) 0.006(3) 0.003(3)
    C5 0.067(4) 0.043(3) 0.045(4) -0.001(3) 0.001(3) 0.009(3)
    C6 0.074(4) 0.020(3) 0.050(4) -0.004(3) 0.004(3) 0.000(3)
    C7 0.064(3) 0.028(3) 0.031(3) 0.002(2) -0.001(2) -0.002(2)
    C8 0.072(4) 0.037(3) 0.040(3) 0.011(3) 0.004(3) -0.002(3)
    C9 0.091(5) 0.039(3) 0.062(4) 0.017(3) 0.008(4) -0.001(3)
    C10 0.091(5) 0.035(3) 0.063(4) -0.005(3) -0.007(3) 0.007(3)
    C11 0.086(4) 0.053(4) 0.051(4) -0.017(3) 0.010(3) 0.013(3)
    C12 0.085(4) 0.042(3) 0.047(3) -0.002(3) 0.017(3) 0.007(3)
_geom_special_details
;
All e.s.d.'s (except the e.s.d. in the dihedral angle between two l.s. planes)
are estimated using the full covariance matrix. The cell e.s.d.'s are taken
into account individually in the estimation of e.s.d.'s in distances, angles
and torsion angles; correlations between e.s.d.'s in cell parameters are only
used when they are defined by crystal symmetry. An approximate (isotropic)
treatment of cell e.s.d.'s is used for estimating e.s.d.'s involving l.s.
planes.
;
loop_
    _geom_bond_atom_site_label_1
    _geom_bond_atom_site_label_2
    _geom_bond_site_symmetry_2
    _geom_bond_distance
    _geom_bond_publ_flag
    Cu N2 3 1.954(6) ?
    Cu N2 . 1.954(6) ?
    Cu O1 3 1.958(4) ?
    Cu O1 . 1.958(4) ?
    Cl C8 . 1.751(7) ?
    O1 C6 . 1.278(7) ?
    N1 C3 . 1.327(8) ?
    N1 C5 . 1.389(9) ?
    N1 C2 . 1.433(9) ?
    C1 C2 . 1.317(10) ?
    C1 H1A . 0.9300 ?
    C1 H1B . 0.9300 ?
    O2 C6 . 1.225(7) ?
    N2 C3 . 1.320(8) ?
    N2 C4 . 1.377(8) ?
    C2 H2A . 0.9300 ?
    C3 H3A . 0.9300 ?
    C4 C5 . 1.356(9) ?
    C4 H4A . 0.9300 ?
    C5 H5A . 0.9300 ?
    C6 C7 . 1.528(8) ?
    C7 C8 . 1.366(8) ?
    C7 C12 . 1.383(9) ?
    C8 C9 . 1.394(10) ?
    C9 C10 . 1.372(11) ?
    C9 H9A . 0.9300 ?
    C10 C11 . 1.367(11) ?
    C10 H10A . 0.9300 ?
    C11 C12 . 1.381(9) ?
    C11 H11A . 0.9300 ?
    C12 H12A . 0.9300 ?
loop_
    _geom_angle_atom_site_label_1
    _geom_angle_atom_site_label_2
    _geom_angle_atom_site_label_3
    _geom_angle_site_symmetry_1
    _geom_angle_site_symmetry_3
    _geom_angle
    _geom_angle_publ_flag
    N2 Cu N2 3 . 180.0(3) ?
    N2 Cu O1 3 3 89.52(19) ?
    N2 Cu O1 . 3 90.48(19) ?
    N2 Cu O1 3 . 90.48(19) ?
    N2 Cu O1 . . 89.52(19) ?
    O1 Cu O1 3 . 180.0(4) ?
    C6 O1 Cu . . 109.9(4) ?
    C3 N1 C5 . . 107.1(6) ?
    C3 N1 C2 . . 125.1(6) ?
    C5 N1 C2 . . 127.8(6) ?
    C2 C1 H1A . . 120.0 ?
    C2 C1 H1B . . 120.0 ?
    H1A C1 H1B . . 120.0 ?
    C3 N2 C4 . . 103.6(6) ?
    C3 N2 Cu . . 125.9(4) ?
    C4 N2 Cu . . 130.4(4) ?
    C1 C2 N1 . . 125.6(8) ?
    C1 C2 H2A . . 117.2 ?
    N1 C2 H2A . . 117.2 ?
    N2 C3 N1 . . 113.2(6) ?
    N2 C3 H3A . . 123.4 ?
    N1 C3 H3A . . 123.4 ?
    C5 C4 N2 . . 111.6(6) ?
    C5 C4 H4A . . 124.2 ?
    N2 C4 H4A . . 124.2 ?
    C4 C5 N1 . . 104.5(6) ?
    C4 C5 H5A . . 127.7 ?
    N1 C5 H5A . . 127.7 ?
    O2 C6 O1 . . 125.6(5) ?
    O2 C6 C7 . . 119.7(6) ?
    O1 C6 C7 . . 114.6(5) ?
    C8 C7 C12 . . 119.8(6) ?
    C8 C7 C6 . . 120.9(6) ?
    C12 C7 C6 . . 119.4(6) ?
    C7 C8 C9 . . 120.4(7) ?
    C7 C8 Cl . . 120.9(5) ?
    C9 C8 Cl . . 118.6(5) ?
    C10 C9 C8 . . 118.9(7) ?
    C10 C9 H9A . . 120.5 ?
    C8 C9 H9A . . 120.5 ?
    C11 C10 C9 . . 121.1(7) ?
    C11 C10 H10A . . 119.4 ?
    C9 C10 H10A . . 119.4 ?
    C10 C11 C12 . . 119.6(7) ?
    C10 C11 H11A . . 120.2 ?
    C12 C11 H11A . . 120.2 ?
    C11 C12 C7 . . 120.1(7) ?
    C11 C12 H12A . . 119.9 ?
    C7 C12 H12A . . 119.9 ?
loop_
    _geom_torsion_atom_site_label_1
    _geom_torsion_atom_site_label_2
    _geom_torsion_atom_site_label_3
    _geom_torsion_atom_site_label_4
    _geom_torsion_site_symmetry_1
    _geom_torsion_site_symmetry_2
    _geom_torsion_site_symmetry_3
    _geom_torsion_site_symmetry_4
    _geom_torsion
    _geom_torsion_publ_flag
    N2 Cu O1 C6 3 . . . 92.5(4) ?
    N2 Cu O1 C6 . . . . -87.5(4) ?
    O1 Cu N2 C3 3 . . . -17.5(5) ?
    O1 Cu N2 C3 . . . . 162.5(5) ?
    O1 Cu N2 C4 3 . . . 160.1(5) ?
    O1 Cu N2 C4 . . . . -19.9(5) ?
    C3 N1 C2 C1 . . . . 168.6(8) ?
    C5 N1 C2 C1 . . . . -8.3(11) ?
    C4 N2 C3 N1 . . . . 0.2(7) ?
    Cu N2 C3 N1 . . . . 178.3(4) ?
    C5 N1 C3 N2 . . . . -0.6(7) ?
    C2 N1 C3 N2 . . . . -178.0(5) ?
    C3 N2 C4 C5 . . . . 0.3(7) ?
    Cu N2 C4 C5 . . . . -177.7(4) ?
    N2 C4 C5 N1 . . . . -0.7(7) ?
    C3 N1 C5 C4 . . . . 0.8(7) ?
    C2 N1 C5 C4 . . . . 178.0(6) ?
    Cu O1 C6 O2 . . . . -4.0(9) ?
    Cu O1 C6 C7 . . . . 172.6(4) ?
    O2 C6 C7 C8 . . . . -92.3(8) ?
    O1 C6 C7 C8 . . . . 90.9(7) ?
    O2 C6 C7 C12 . . . . 87.2(8) ?
    O1 C6 C7 C12 . . . . -89.6(7) ?
    C12 C7 C8 C9 . . . . 0.4(10) ?
    C6 C7 C8 C9 . . . . 179.9(6) ?
    C12 C7 C8 Cl . . . . -178.6(5) ?
    C6 C7 C8 Cl . . . . 0.9(8) ?
    C7 C8 C9 C10 . . . . 0.1(10) ?
    Cl C8 C9 C10 . . . . 179.0(6) ?
    C8 C9 C10 C11 . . . . -0.8(11) ?
    C9 C10 C11 C12 . . . . 1.1(11) ?
    C10 C11 C12 C7 . . . . -0.7(11) ?
    C8 C7 C12 C11 . . . . 0.0(10) ?
    C6 C7 C12 C11 . . . . -179.6(6) ?
loop_
    _geom_hbond_atom_site_label_D
    _geom_hbond_atom_site_label_H
    _geom_hbond_atom_site_label_A
    _geom_hbond_site_symmetry_A
    _geom_hbond_distance_DH
    _geom_hbond_distance_HA
    _geom_hbond_distance_DA
    _geom_hbond_angle_DHA
    _geom_hbond_publ_flag
    C1 H1A O2 1_455 0.93 2.56 3.484(10) 174 y
    C3 H3A O1 3_555 0.93 2.49 2.918(8) 108 y
    C5 H5A O2 1_455 0.93 2.45 3.342(9) 160 y
    C11 H11A O2 2_545 0.93 2.60 3.460(9) 155 y
