# Supplementary material for: Bis(2-chloro­benzoato-κO)bis­(1-vinyl­imidazole-κN 3)copper(II)
Source: Acta Crystallogr Sect E Struct Rep Online. 2008 Sep 24;64(Pt 10):m1321. doi: 10.1107/S1600536808030237 (PMC2959322; doi:10.1107/S1600536808030237)
Supplement: Supplementary file 2 [file e-64-m1321-Isup2.hkl]

# 
# h,k,l, Fc-squared, Fo-squared, sigma(Fo-squared) and status flag 
# 
data_I
_shelx_title ' L in P2(1)/c' 
_shelx_refln_list_code          4 
_shelx_F_calc_maximum      259.46 
_exptl_crystal_F_000       574.00 
_reflns_d_resolution_high  0.8355 
 
loop_ 
 _symmetry_equiv_pos_as_xyz 
 'x, y, z' 
 '-x, y+1/2, -z+1/2' 
 '-x, -y, -z' 
 'x, -y-1/2, z-1/2' 
 
_cell_length_a     7.9360 
_cell_length_b    11.2360 
_cell_length_c    14.1900 
_cell_angle_alpha  90.000 
_cell_angle_beta  104.360 
_cell_angle_gamma  90.000 
 
_shelx_F_squared_multiplier     1.000 
 
loop_ 
 _refln_index_h 
 _refln_index_k 
 _refln_index_l 
 _refln_F_squared_calc 
 _refln_F_squared_meas 
 _refln_F_squared_sigma 
 _refln_observed_status 
   1   0   0     6799.49     6129.29    102.77 o 
   2   0   0     2524.84     2537.82     20.57 o 
   3   0   0     4495.95     4369.55      2.11 o 
   4   0   0      408.47      297.75      9.40 o 
   5   0   0     3349.52     2268.78      3.10 o 
   6   0   0      213.12      309.21     12.00 o 
   7   0   0       24.47        0.45      3.74 o 
   8   0   0      159.18      107.47      4.12 o 
   9   0   0       67.19       62.44      5.50 o 
   1   1   0     4821.94     4573.41     98.23 o 
   2   1   0       30.46       43.75      3.23 o 
   3   1   0      409.23      417.81      9.95 o 
   4   1   0      298.45      220.45      2.30 o 
   5   1   0       18.60        5.66      3.49 o 
   6   1   0       69.43       49.56      3.14 o 
   7   1   0       42.03       17.03      5.44 o 
   8   1   0       17.35       38.17      6.71 o 
   9   1   0        5.39        0.91      3.69 o 
   0   2   0    13895.93    13931.86    210.02 o 
   1   2   0     2406.04     2266.98     20.04 o 
   2   2   0       74.54       65.86      4.00 o 
   3   2   0      932.11      803.67     14.16 o 
   4   2   0     1716.10     1676.89      3.34 o 
   5   2   0     1171.07      822.88      2.73 o 
   6   2   0      169.34      125.96      2.93 o 
   7   2   0       47.00        3.94      3.94 o 
   8   2   0        5.58        1.13      3.48 o 
   9   2   0       10.90        0.37      3.68 o 
   1   3   0      341.23      387.14     10.12 o 
   2   3   0      514.50      452.04     11.16 o 
   3   3   0      370.22      260.48      2.27 o 
   4   3   0      264.43      246.94      9.38 o 
   5   3   0       35.28       32.61      4.72 o 
   6   3   0      188.10      198.42      9.01 o 
   7   3   0       16.20        3.26      3.26 o 
   8   3   0        9.71       14.15      3.59 o 
   0   4   0     3041.92     3701.96     36.03 o 
   1   4   0     5694.48     5539.92      3.08 o 
   2   4   0     1774.99     1645.38     23.66 o 
   3   4   0       43.17       46.38      4.86 o 
   4   4   0     1499.45     1342.75     23.35 o 
   5   4   0      194.05      172.11      9.18 o 
   6   4   0      151.03      123.66      8.77 o 
   7   4   0      179.83      220.98     10.77 o 
   8   4   0        0.23        2.81      3.66 o 
   1   5   0     2096.70     2188.75     30.62 o 
   2   5   0        9.71        1.67      3.76 o 
   3   5   0      271.13      248.72     11.14 o 
   4   5   0       80.84       80.13      7.46 o 
   5   5   0        0.39        5.07      5.07 o 
   6   5   0       10.26       11.84      5.10 o 
   7   5   0        0.01        2.91      3.90 o 
   8   5   0        1.28        7.34      3.70 o 
   0   6   0     4921.01     5101.45     51.86 o 
   1   6   0     3115.57     3436.57     42.95 o 
   2   6   0     3552.96     3363.50     43.02 o 
   3   6   0      606.34      553.25     18.19 o 
   4   6   0      439.16      456.67     17.06 o 
   5   6   0      928.78      981.47     26.30 o 
   6   6   0      346.73      388.32     16.95 o 
   7   6   0       90.03       69.51      6.68 o 
   8   6   0       37.94       58.25      7.55 o 
   1   7   0      107.55      110.21     10.49 o 
   2   7   0       65.79       45.86      8.39 o 
   3   7   0      272.34      253.16     14.31 o 
   4   7   0       88.45       84.23     10.51 o 
   5   7   0        7.14        7.24      7.24 o 
   6   7   0       38.07       59.03      9.31 o 
   7   7   0        1.63        5.44      6.74 o 
   0   8   0     1485.87     1278.44     33.27 o 
   1   8   0      586.92      532.16     21.91 o 
   2   8   0      252.79      267.98     16.94 o 
   3   8   0      587.79      618.97     23.68 o 
   4   8   0      261.00      318.39     18.35 o 
   5   8   0      426.48      501.56     24.92 o 
   6   8   0      279.99      366.72     21.09 o 
   7   8   0        4.87       25.23      5.92 o 
   1   9   0       50.80       38.02     10.64 o 
   2   9   0       56.26       71.24     12.01 o 
   3   9   0       80.23      101.87     12.91 o 
   4   9   0       14.56       16.56      9.19 o 
   5   9   0       87.79       94.76     14.53 o 
   6   9   0        3.30        3.85      6.54 o 
   0  10   0      231.04      225.38     19.70 o 
   1  10   0     1814.36     1663.85     47.15 o 
   2  10   0      172.97      208.57     20.00 o 
   3  10   0      344.96      409.17     25.98 o 
   4  10   0      660.91      767.09     34.65 o 
   5  10   0       16.34       19.44     11.17 o 
   6  10   0      106.39      141.24     18.37 o 
   1  11   0       33.99       35.44     13.81 o 
   2  11   0       25.15       22.14     11.44 o 
   3  11   0       10.83       30.34     11.16 o 
   4  11   0       25.04       42.22     13.05 o 
   5  11   0        9.21       12.56     12.56 o 
   0  12   0      668.70      639.97     36.07 o 
   1  12   0      557.25      488.01     33.88 o 
   2  12   0      209.29      189.21     23.39 o 
   3  12   0      153.81      131.17     20.10 o 
   4  12   0      294.66      321.04     26.71 o 
   1  13   0       57.02       37.22     13.14 o 
   2  13   0        6.49       14.13     13.55 o 
  -9   1   1       20.79       42.90      5.73 o 
  -8   1   1       38.27        1.08      2.96 o 
  -7   1   1      482.17      521.73     14.85 o 
  -6   1   1      365.95      393.17      2.83 o 
  -5   1   1      372.11      423.66     11.81 o 
  -4   1   1     3092.21     2736.72      2.70 o 
  -3   1   1      550.98      479.80     11.93 o 
  -2   1   1     2259.17     2129.01      1.55 o 
  -1   1   1      559.37      426.43      1.18 o 
   0   1   1     4450.12     4456.15    128.03 o 
   1   1   1     7027.52     6907.48    139.69 o 
   2   1   1      472.89      506.73     11.08 o 
   3   1   1      693.54      618.51      2.58 o 
   4   1   1     1048.17      970.40     18.74 o 
   5   1   1      754.00      490.22      4.45 o 
   6   1   1      238.33      257.65     12.35 o 
   7   1   1      119.87       90.58      4.18 o 
   8   1   1        0.28        3.08      5.17 o 
   9   1   1        4.30        1.00      4.45 o 
  -9   2   1        3.41        3.88      3.75 o 
  -8   2   1       33.56        2.53      3.78 o 
  -7   2   1        1.04        2.11      3.53 o 
  -6   2   1       27.47        2.96      3.43 o 
  -5   2   1      512.17      476.04     13.22 o 
  -4   2   1       77.82       63.83      2.96 o 
  -3   2   1        7.81        4.30      1.85 o 
  -2   2   1     7914.18     7895.90    181.92 o 
  -1   2   1     3379.84     3857.43     27.36 o 
   0   2   1     1875.38     1982.76     33.51 o 
   1   2   1      136.41      140.54      5.36 o 
   2   2   1     1829.12     1559.59     19.52 o 
   3   2   1     1426.12     1219.69     18.84 o 
   4   2   1       43.55        2.46      2.68 o 
   5   2   1       62.12       61.73      5.56 o 
   6   2   1        0.21        3.93      3.93 o 
   7   2   1       24.25       31.22      5.22 o 
   8   2   1       22.50       41.93      5.59 o 
  -9   3   1        6.77        2.79      2.45 o 
  -8   3   1       23.02       32.52      5.12 o 
  -7   3   1       11.57        1.62      2.98 o 
  -6   3   1        1.27        1.89      2.72 o 
  -5   3   1      716.90      672.62      3.68 o 
  -4   3   1       10.83        6.57      2.82 o 
  -3   3   1     2196.74     2228.20     27.07 o 
  -2   3   1      722.47      747.74     15.09 o 
  -1   3   1     1091.48     1328.40     18.70 o 
   0   3   1     3727.11     3898.79     67.60 o 
   1   3   1      636.71      616.22     12.96 o 
   2   3   1     1093.13      984.81     16.99 o 
   3   3   1      743.54      760.43     16.09 o 
   4   3   1      499.79      452.71      3.66 o 
   5   3   1      299.74      211.05      3.55 o 
   6   3   1      179.53      110.75      4.58 o 
   7   3   1       19.66       15.31      5.09 o 
   8   3   1       34.91       28.10      7.93 o 
  -8   4   1        2.61        0.31      2.75 o 
  -7   4   1       91.25       65.07      3.02 o 
  -6   4   1       52.51       44.23      5.19 o 
  -5   4   1        5.77        3.19      2.95 o 
  -4   4   1        8.07       16.41      3.60 o 
  -3   4   1      178.71      188.82      9.00 o 
  -2   4   1      905.24      993.46     19.19 o 
  -1   4   1      238.44      271.14      9.96 o 
   0   4   1      242.76      285.47      7.14 o 
   1   4   1        2.60        2.58      3.03 o 
   2   4   1       34.17       36.45      4.82 o 
   3   4   1       11.37       11.65      2.74 o 
   4   4   1        9.20        0.78      3.34 o 
   5   4   1      132.33      145.40      8.44 o 
   6   4   1        8.08       25.08      5.36 o 
   7   4   1       19.11        2.71      4.15 o 
   8   4   1        9.39        0.88      4.31 o 
  -8   5   1       24.35        0.61      2.54 o 
  -7   5   1        8.55        3.84      3.84 o 
  -6   5   1      315.69      220.29      4.22 o 
  -5   5   1      784.84      748.22     19.51 o 
  -4   5   1      984.14      783.75      4.23 o 
  -3   5   1     1174.03     1110.48     23.04 o 
  -2   5   1     2316.30     2390.02     33.00 o 
  -1   5   1     6515.01     6918.89     53.76 o 
   0   5   1     5477.27     4579.20   2908.32 o 
   1   5   1     2894.50     2811.05     34.63 o 
   2   5   1     2252.96     2039.02     30.80 o 
   3   5   1      679.91      644.30     17.92 o 
   4   5   1       87.34      104.93      8.87 o 
   5   5   1      533.27      572.92     19.11 o 
   6   5   1      351.05      373.69     15.69 o 
   7   5   1       92.23       96.14      9.43 o 
   8   5   1       46.75       61.21      8.80 o 
  -8   6   1       26.02       24.10      4.09 o 
  -7   6   1       33.26        9.59      3.67 o 
  -6   6   1       65.31       66.40      7.15 o 
  -5   6   1      183.35      186.03     11.68 o 
  -4   6   1       49.16       59.63      7.45 o 
  -3   6   1       55.11       54.10      7.88 o 
  -2   6   1      982.93     1079.21     24.93 o 
  -1   6   1      456.75      497.03     16.95 o 
   0   6   1      628.05      666.60     21.36 o 
   1   6   1      592.29      497.75      4.80 o 
   2   6   1        1.25        5.74      5.52 o 
   3   6   1      371.11      364.86     15.33 o 
   4   6   1       76.58       91.46      9.34 o 
   5   6   1      121.81      141.25     10.98 o 
   6   6   1        0.36        1.21      5.37 o 
   7   6   1       12.72       17.24      7.35 o 
   8   6   1        1.07        6.85      5.08 o 
  -7   7   1       48.57       61.80      7.62 o 
  -6   7   1      512.34      612.38     21.03 o 
  -5   7   1      397.19      362.18     18.41 o 
  -4   7   1     1428.55     1588.18     34.37 o 
  -3   7   1       21.50       37.01      6.66 o 
  -2   7   1      186.60      168.69     13.07 o 
  -1   7   1     5210.12     5293.48     57.71 o 
   0   7   1      111.82      128.41     14.19 o 
   1   7   1     1362.95     1303.05     30.47 o 
   2   7   1      472.35      487.84     19.18 o 
   3   7   1        5.54        0.00      5.88 o 
   4   7   1     1599.28     1693.17     38.60 o 
   5   7   1      279.37      397.82     19.54 o 
   6   7   1       89.36       99.71     11.96 o 
   7   7   1       32.40       70.59     10.31 o 
  -7   8   1       85.50       95.53      8.77 o 
  -6   8   1        1.69        1.99      7.45 o 
  -5   8   1      102.68       89.76     11.82 o 
  -4   8   1      204.09      220.51     15.93 o 
  -3   8   1      582.12      560.25     23.20 o 
  -2   8   1      370.79      350.95     18.14 o 
  -1   8   1       72.41       50.09     10.07 o 
   0   8   1        1.30        5.37      4.63 o 
   1   8   1        2.16        6.97      7.24 o 
   2   8   1       26.05       34.92      8.57 o 
   3   8   1      521.87      530.97     23.42 o 
   4   8   1       52.02       63.99     10.80 o 
   5   8   1      194.05      249.44     17.49 o 
   6   8   1        0.91       12.20      7.85 o 
   7   8   1       54.71       61.29      9.81 o 
  -6   9   1       10.97       13.97      7.85 o 
  -5   9   1       86.63      120.56     13.21 o 
  -4   9   1       66.01       95.89     11.56 o 
  -3   9   1      238.64      289.11     17.87 o 
  -2   9   1       58.31       52.51     10.24 o 
  -1   9   1      984.70      873.28     31.04 o 
   0   9   1      661.52      646.39     19.19 o 
   1   9   1      492.72      471.24     23.77 o 
   2   9   1       76.80       65.95     11.44 o 
   3   9   1      141.94      151.09     15.50 o 
   4   9   1       47.35       58.66     13.01 o 
   5   9   1       23.65       34.23     11.49 o 
   6   9   1       18.67       19.22      9.71 o 
  -6  10   1        8.92        6.89      9.13 o 
  -5  10   1        0.10        7.63      9.49 o 
  -4  10   1       28.89       48.88     10.67 o 
  -3  10   1        5.43       18.29     10.01 o 
  -2  10   1      354.68      312.54     20.45 o 
  -1  10   1        3.92        3.04     12.29 o 
   0  10   1       31.43       35.62      7.45 o 
   1  10   1        1.35        3.46     12.17 o 
   2  10   1       51.61       46.60     12.32 o 
   3  10   1      191.98      206.88     19.13 o 
   4  10   1       21.45       20.69     14.15 o 
   5  10   1       37.67       50.49     12.50 o 
  -5  11   1      226.98      226.70     18.84 o 
  -4  11   1      143.29      135.79     16.18 o 
  -3  11   1      929.86      845.22     35.96 o 
  -2  11   1       63.59       33.78     14.81 o 
  -1  11   1       48.00       46.23     13.20 o 
   0  11   1     1184.26     1160.70     33.67 o 
   1  11   1      633.93      640.69     35.68 o 
   2  11   1      358.02      339.21     27.28 o 
   3  11   1      401.83      456.31     30.84 o 
   4  11   1      113.19      144.23     20.72 o 
   5  11   1      146.60      193.59     21.01 o 
  -4  12   1        5.76       13.09     13.09 o 
  -3  12   1        3.04        2.42     11.84 o 
  -2  12   1       62.48       31.98     16.38 o 
  -1  12   1       79.83       51.50     18.52 o 
   0  12   1        2.56        8.05      9.44 o 
   1  12   1        4.96        7.60     14.74 o 
   2  12   1        1.19       15.54     15.54 o 
   3  12   1       55.44       41.92     15.87 o 
  -2  13   1       20.39       25.40     11.90 o 
  -1  13   1       76.18       33.66     14.13 o 
   0  13   1      226.21      154.25     14.68 o 
   1  13   1      290.31      204.38     26.22 o 
   2  13   1       53.89       56.39     17.54 o 
  -9   0   2        7.50       27.67      4.48 o 
  -8   0   2        8.22       25.56      4.00 o 
  -7   0   2        1.28        1.81      3.04 o 
  -6   0   2      436.57      481.39     12.46 o 
  -5   0   2      541.66      517.73     12.69 o 
  -4   0   2      660.26      669.62     13.47 o 
  -3   0   2     5144.87     5384.25     35.43 o 
  -2   0   2     7229.25     6728.91      1.93 o 
  -1   0   2     7920.78     8518.25    150.70 o 
   0   0   2    15957.29    15649.88    174.80 o 
   1   0   2     1195.70     1361.95     15.88 o 
   2   0   2     2710.66     3328.76     28.90 o 
   3   0   2     2960.29     3223.45     31.28 o 
   4   0   2      503.49      434.28     13.58 o 
   5   0   2     1902.16     2048.12     29.96 o 
   6   0   2      280.05      314.44     14.62 o 
   7   0   2      191.80      233.75     14.14 o 
   8   0   2      236.83      344.14     17.25 o 
  -9   1   2        0.08        4.99      3.29 o 
  -8   1   2        0.46        5.47      4.22 o 
  -7   1   2       58.69      100.93      7.40 o 
  -6   1   2       94.62      136.74      8.13 o 
  -5   1   2       80.11       84.68      5.66 o 
  -4   1   2      254.13      204.74      2.80 o 
  -3   1   2     1015.20     1031.61     15.35 o 
  -2   1   2      541.27      465.35      1.70 o 
  -1   1   2       16.86        0.67      1.34 o 
   0   1   2     2468.54     3431.89    219.68 o 
   1   1   2     5884.82     6696.26    162.79 o 
   2   1   2      413.53      545.38     12.67 o 
   3   1   2      540.91      633.49     15.27 o 
   4   1   2        0.05        1.91      3.48 o 
   5   1   2       42.02        2.62      4.04 o 
   6   1   2      106.37       79.62      4.20 o 
   7   1   2       19.51       32.02      6.99 o 
   8   1   2        0.88        9.25      5.64 o 
  -9   2   2       11.15        1.82      3.94 o 
  -8   2   2        0.57        4.26      3.70 o 
  -7   2   2       61.57        1.60      2.64 o 
  -6   2   2      162.99      107.44      2.72 o 
  -5   2   2      408.09      316.78      2.45 o 
  -4   2   2      956.79      701.11      2.97 o 
  -3   2   2      300.49      235.87      1.99 o 
  -2   2   2       70.12       70.60      4.55 o 
  -1   2   2      145.37      205.86      6.53 o 
   0   2   2     2005.63     2274.92     76.58 o 
   1   2   2     3083.37     3162.09     27.94 o 
   2   2   2        5.77       11.88      3.20 o 
   3   2   2      987.16     1059.65     19.16 o 
   4   2   2      764.44      730.13     17.56 o 
   5   2   2      296.09      317.32     13.03 o 
   6   2   2      184.10      270.26     12.55 o 
   7   2   2       15.13       37.57      5.50 o 
   8   2   2       15.43        9.68      6.87 o 
  -9   3   2        3.32        1.15      2.74 o 
  -8   3   2       12.99        4.46      2.55 o 
  -7   3   2       48.09        0.30      2.48 o 
  -6   3   2        0.55        0.60      2.13 o 
  -5   3   2      119.14      110.55      7.14 o 
  -4   3   2      142.82      122.69      2.92 o 
  -3   3   2       22.60       18.70      3.28 o 
  -2   3   2      408.04      424.54     11.38 o 
  -1   3   2      535.17      569.59     12.46 o 
   0   3   2       47.35       52.42      5.51 o 
   1   3   2       20.64       21.27      3.21 o 
   2   3   2      151.85      156.44      7.65 o 
   3   3   2       92.56       86.05      6.51 o 
   4   3   2       79.73       81.83      6.68 o 
   5   3   2       13.67        3.79      4.77 o 
   6   3   2      186.37      187.83     10.56 o 
   7   3   2        1.44        1.91      3.83 o 
   8   3   2       35.36       45.56      6.74 o 
  -8   4   2        2.87        1.75      2.67 o 
  -7   4   2       91.05       83.41      2.86 o 
  -6   4   2       23.19        1.76      3.00 o 
  -5   4   2      511.90      341.70      4.31 o 
  -4   4   2     2295.04     2221.13      3.99 o 
  -3   4   2      334.30      386.40     12.72 o 
  -2   4   2      523.61      556.39     14.32 o 
  -1   4   2      887.59      852.26     17.25 o 
   0   4   2      643.44      594.42     10.31 o 
   1   4   2     6597.44     6525.15     47.97 o 
   2   4   2     2147.35     2172.47     29.41 o 
   3   4   2       80.51       61.59      6.24 o 
   4   4   2      425.51      368.31     14.03 o 
   5   4   2       80.31       94.56      8.39 o 
   6   4   2      334.19      386.61     15.79 o 
   7   4   2       90.25      124.08      9.87 o 
   8   4   2        2.92       13.91      4.96 o 
  -8   5   2        1.53        0.33      2.40 o 
  -7   5   2        0.01        4.33      4.33 o 
  -6   5   2       98.58       77.06      4.78 o 
  -5   5   2      217.51      126.54      5.47 o 
  -4   5   2      199.15      197.82     11.23 o 
  -3   5   2      390.37      423.10     14.68 o 
  -2   5   2      465.63      460.02     14.72 o 
  -1   5   2       13.69       24.44      5.39 o 
   0   5   2     1827.13     2115.10     48.64 o 
   1   5   2     2547.51     2602.81     34.56 o 
   2   5   2     1765.07     1791.58     30.05 o 
   3   5   2      467.75      497.18     16.09 o 
   4   5   2        4.44        2.07      4.86 o 
   5   5   2        0.39        2.76      5.19 o 
   6   5   2       84.57      131.26     11.15 o 
   7   5   2       62.75       74.81      9.15 o 
   8   5   2       21.36       37.77      6.77 o 
  -8   6   2       78.47      140.13      8.69 o 
  -7   6   2        6.64        3.29      4.13 o 
  -6   6   2      159.49      210.73     13.97 o 
  -5   6   2      671.10      710.87     21.85 o 
  -4   6   2      374.77      470.66     17.13 o 
  -3   6   2     1791.39     1906.78     33.68 o 
  -2   6   2      660.99      702.73     19.68 o 
  -1   6   2     3702.06     3640.54     44.36 o 
   0   6   2     2987.21     2941.40     59.19 o 
   1   6   2      919.46      761.46      4.74 o 
   2   6   2     3840.95     3832.73     46.74 o 
   3   6   2     1027.59      999.79     26.17 o 
   4   6   2      100.07      112.65     10.05 o 
   5   6   2      774.56      924.49     27.77 o 
   6   6   2      173.85      179.20     13.82 o 
   7   6   2      186.57      260.68     15.64 o 
  -8   7   2        0.81        1.39      4.03 o 
  -7   7   2        1.20        2.82      5.52 o 
  -6   7   2       32.20       33.56      6.09 o 
  -5   7   2       39.15       34.86      8.19 o 
  -4   7   2      106.79      122.38     12.37 o 
  -3   7   2       57.05       60.37      8.40 o 
  -2   7   2        0.32       21.40      5.59 o 
  -1   7   2       14.59        4.25      6.79 o 
   0   7   2       19.28       27.82      4.33 o 
   1   7   2       65.11       62.20      9.88 o 
   2   7   2       61.92       45.01      9.41 o 
   3   7   2        0.77        7.81      7.81 o 
   4   7   2       55.18       65.26      9.97 o 
   5   7   2       31.96       12.48      9.91 o 
   6   7   2      108.93      122.36     13.03 o 
   7   7   2        0.77        4.62      7.30 o 
  -7   8   2        2.82        4.60      5.51 o 
  -6   8   2       85.33       50.62     14.74 o 
  -5   8   2       62.43      113.25     10.49 o 
  -4   8   2        3.54        6.04      7.31 o 
  -3   8   2      524.52      615.87     23.77 o 
  -2   8   2      144.51      159.15     13.96 o 
  -1   8   2      170.45      123.91     11.11 o 
   0   8   2      857.84      765.55     18.36 o 
   1   8   2       41.45        2.46      7.24 o 
   2   8   2     1223.92     1233.82     34.78 o 
   3   8   2      316.60      313.18     20.21 o 
   4   8   2       64.69       58.03     12.96 o 
   5   8   2      224.90      307.70     19.99 o 
   6   8   2       62.03       79.00     13.70 o 
   7   8   2       12.21       43.66      9.93 o 
  -7   9   2        0.05        5.13      6.68 o 
  -6   9   2       34.85       31.68     10.25 o 
  -5   9   2      142.49      213.40     15.74 o 
  -4   9   2      135.03      119.04     13.69 o 
  -3   9   2       81.54      103.98     13.80 o 
  -2   9   2      522.65      517.41     24.56 o 
  -1   9   2       64.24       49.72     10.42 o 
   0   9   2       66.59       57.21      7.94 o 
   1   9   2       29.22       30.46     10.78 o 
   2   9   2      443.23      424.04     24.83 o 
   3   9   2       84.38      122.66     14.06 o 
   4   9   2       12.18       28.29      8.91 o 
   5   9   2       16.51       20.89     12.10 o 
   6   9   2        0.01        7.43      8.76 o 
  -6  10   2       11.15        7.36      9.08 o 
  -5  10   2       57.20       66.12     12.64 o 
  -4  10   2      389.87      474.84     25.76 o 
  -3  10   2      240.26      239.54     21.80 o 
  -2  10   2       42.81       60.14     11.92 o 
  -1  10   2      153.26      110.41     14.93 o 
   0  10   2      548.24      472.42     18.77 o 
   1  10   2     1372.65     1467.34     46.39 o 
   2  10   2      307.96      351.58     23.58 o 
   3  10   2        2.99        2.50     11.34 o 
   4  10   2      284.19      331.19     25.46 o 
   5  10   2       30.13       36.55     11.86 o 
  -5  11   2        0.02        4.31      9.51 o 
  -4  11   2       20.98       19.10     10.18 o 
  -3  11   2       28.77       23.00     12.01 o 
  -2  11   2       44.84       64.07     11.46 o 
  -1  11   2        1.67        6.03      9.81 o 
   0  11   2        6.28       21.64     14.65 o 
   1  11   2        0.04       13.89     15.18 o 
   2  11   2       41.67       53.20     16.18 o 
   3  11   2        4.64        1.38     13.53 o 
   4  11   2        6.06       13.35     13.35 o 
  -4  12   2      304.06      298.58     23.71 o 
  -3  12   2      286.40      280.03     23.97 o 
  -2  12   2      216.62      226.43     21.27 o 
  -1  12   2      163.14      142.81     18.15 o 
   0  12   2      384.29      350.47     27.26 o 
   1  12   2      845.19      775.63     40.96 o 
   2  12   2      163.30      168.99     19.97 o 
   3  12   2       38.00       47.22     16.36 o 
  -2  13   2       27.50       18.89     14.57 o 
  -1  13   2        1.69        7.05     13.03 o 
   0  13   2       37.07       46.17     11.55 o 
   1  13   2       47.19       34.29     19.37 o 
  -9   1   3       54.58       58.87     10.04 o 
  -8   1   3       49.75       67.75      6.29 o 
  -7   1   3      409.05      317.66     15.56 o 
  -6   1   3      126.45      111.54      5.94 o 
  -5   1   3       99.70       98.47      5.47 o 
  -4   1   3     5096.06     4831.50     34.14 o 
  -3   1   3     2753.12     2099.94     21.06 o 
  -2   1   3     8781.43     7104.00    157.35 o 
  -1   1   3     3238.90     3696.99     27.73 o 
   0   1   3      842.06     1116.10     14.60 o 
   1   1   3    67319.95    52069.41    510.60 o 
   2   1   3     3578.32     3906.76     37.04 o 
   3   1   3     1243.64     1409.39     24.60 o 
   4   1   3     1613.90     1829.38     30.17 o 
   5   1   3      206.55      205.45     11.84 o 
   6   1   3      654.29      425.94     25.25 o 
   7   1   3      107.85      198.82     13.41 o 
   8   1   3       11.34       36.05      7.97 o 
  -9   2   3        2.60        5.62      3.04 o 
  -8   2   3       65.05       69.85      5.39 o 
  -7   2   3       19.78       21.33      3.61 o 
  -6   2   3      323.70      297.63      9.64 o 
  -5   2   3      279.64      170.28      2.32 o 
  -4   2   3       14.10        0.28      2.51 o 
  -3   2   3      260.57      172.95      7.04 o 
  -2   2   3       68.48       65.91      4.07 o 
  -1   2   3     4062.88     4371.06     31.83 o 
   0   2   3       15.16       13.48      2.46 o 
   1   2   3     5910.76     6951.58     46.18 o 
   2   2   3      675.75      760.85     16.40 o 
   3   2   3      189.04      182.03      9.42 o 
   4   2   3       65.44       65.83      6.88 o 
   5   2   3        5.08        0.95      4.29 o 
   6   2   3       19.49       33.33      7.31 o 
   7   2   3       31.56       22.81      6.02 o 
   8   2   3        7.98        7.49      6.02 o 
  -9   3   3        4.32        0.97      2.10 o 
  -8   3   3       33.84        3.98      2.46 o 
  -7   3   3       36.76        2.61      2.20 o 
  -6   3   3      177.95      111.18      3.28 o 
  -5   3   3      516.10      640.76     15.64 o 
  -4   3   3      659.22      487.93      3.00 o 
  -3   3   3     1097.44      999.35     18.20 o 
  -2   3   3      283.90      286.00      9.46 o 
  -1   3   3      113.81      169.84      7.25 o 
   0   3   3     9508.41     8682.12    413.88 o 
   1   3   3      176.54      195.84      8.60 o 
   2   3   3     1541.52     1353.72     23.18 o 
   3   3   3       41.97       44.58      5.55 o 
   4   3   3       11.09       12.39      3.16 o 
   5   3   3      950.17      966.08     24.09 o 
   6   3   3      212.66      288.32     14.26 o 
   7   3   3       37.16       47.29      7.64 o 
   8   3   3       17.03       16.78      6.35 o 
  -9   4   3        0.14        0.25      2.16 o 
  -8   4   3       19.09       15.64      3.23 o 
  -7   4   3        4.32        0.00      3.38 o 
  -6   4   3        2.75        3.08      3.38 o 
  -5   4   3        6.86        1.18      3.83 o 
  -4   4   3       59.38       37.87      5.58 o 
  -3   4   3        7.01       11.37      4.01 o 
  -2   4   3      177.27      187.95      8.75 o 
  -1   4   3       30.36       41.95      5.16 o 
   0   4   3        1.72        7.65      2.35 o 
   1   4   3      156.26      155.53      9.25 o 
   2   4   3       67.07       49.52      6.79 o 
   3   4   3        5.89        2.28      3.56 o 
   4   4   3      341.78      320.10     14.17 o 
   5   4   3       13.22       10.61      4.90 o 
   6   4   3        6.10        6.77      5.83 o 
   7   4   3       19.29       44.44      6.48 o 
   8   4   3        5.32       13.23      5.71 o 
  -8   5   3       39.94       10.86      2.90 o 
  -7   5   3        1.12        0.87      4.03 o 
  -6   5   3      242.20      273.34     13.00 o 
  -5   5   3      959.64      716.49      4.97 o 
  -4   5   3     1395.12     1534.02     28.14 o 
  -3   5   3     1992.33     2027.55     31.26 o 
  -2   5   3      356.43      291.30     11.92 o 
  -1   5   3     3533.47     3632.54     39.94 o 
   0   5   3     5880.29     6167.40    124.94 o 
   1   5   3      329.89      321.59     13.96 o 
   2   5   3     1659.94     1646.56     30.67 o 
   3   5   3     1358.98     1338.21     28.38 o 
   4   5   3      182.75      175.39     11.48 o 
   5   5   3      625.87      660.69     22.37 o 
   6   5   3      362.97      380.90     17.98 o 
   7   5   3      112.90      121.56     10.81 o 
  -8   6   3        5.38        1.35      4.07 o 
  -7   6   3        6.69        3.16      5.63 o 
  -6   6   3      111.75      127.26     10.50 o 
  -5   6   3       29.08       17.32      6.74 o 
  -4   6   3        0.44        3.80      5.47 o 
  -3   6   3       27.98       15.60      5.84 o 
  -2   6   3      118.02      120.51      8.71 o 
  -1   6   3      284.05      338.18      4.20 o 
   0   6   3      625.94      635.47     14.18 o 
   1   6   3      581.27      524.44     19.44 o 
   2   6   3      128.28      116.35     11.02 o 
   3   6   3       14.05       10.89      6.40 o 
   4   6   3       58.56       65.44      8.73 o 
   5   6   3        6.65        2.18      7.78 o 
   6   6   3        4.02        4.48      7.44 o 
   7   6   3        0.28        4.39      6.91 o 
  -8   7   3       25.23       58.87      6.95 o 
  -7   7   3      216.33      176.32      4.92 o 
  -6   7   3       72.87       58.91      5.81 o 
  -5   7   3      427.37      502.82     20.32 o 
  -4   7   3      957.51     1118.38     29.47 o 
  -3   7   3      167.90      183.07     12.11 o 
  -2   7   3      991.42      887.46     25.15 o 
  -1   7   3     2211.50     2020.82     37.47 o 
   0   7   3      275.90      316.34     17.21 o 
   1   7   3     2404.50     2172.82     41.48 o 
   2   7   3     1739.87     1749.83     39.60 o 
   3   7   3     1688.30     1715.87     39.71 o 
   4   7   3      844.29      929.40     31.41 o 
   5   7   3       51.29       52.62     10.28 o 
   6   7   3      100.68      136.69     13.25 o 
   7   7   3       60.10       95.43     11.96 o 
  -7   8   3        3.09        4.99      5.81 o 
  -6   8   3        9.89       13.72      8.16 o 
  -5   8   3       95.74      116.57     12.75 o 
  -4   8   3       65.87       79.63     11.44 o 
  -3   8   3       50.26       40.64      9.41 o 
  -2   8   3      291.75      343.31     17.79 o 
  -1   8   3        0.67        2.96      5.30 o 
   0   8   3        0.24        4.61      4.61 o 
   1   8   3       78.31       12.44     12.44 o 
   2   8   3        3.00        7.15      9.07 o 
   3   8   3       11.94       15.01      9.62 o 
   4   8   3      567.59      567.06     27.18 o 
   5   8   3      167.67      208.30     17.49 o 
   6   8   3       18.63       53.57     10.00 o 
  -7   9   3       12.16       21.92      7.62 o 
  -6   9   3       16.29       47.29      8.49 o 
  -5   9   3      302.69      364.50     22.37 o 
  -4   9   3      221.35      303.99     19.36 o 
  -3   9   3      870.34      898.70     32.05 o 
  -2   9   3      783.39      674.96     28.27 o 
  -1   9   3      223.73      226.29     16.94 o 
   0   9   3      991.18      848.43     21.81 o 
   1   9   3      179.59      189.08     17.60 o 
   2   9   3      538.15      532.06     27.78 o 
   3   9   3       12.06       12.38      9.53 o 
   4   9   3      161.02      190.00     19.34 o 
   5   9   3      278.14      345.14     24.91 o 
   6   9   3       77.45       75.13     14.57 o 
  -6  10   3        0.02        7.47      7.74 o 
  -5  10   3        1.80       20.87      7.47 o 
  -4  10   3        6.57        2.04      9.41 o 
  -3  10   3       91.71       76.68     13.73 o 
  -2  10   3       23.70       19.25     11.42 o 
  -1  10   3       47.40       40.34      9.98 o 
   0  10   3       43.77       49.44      8.78 o 
   1  10   3        1.11       27.25     11.25 o 
   2  10   3       32.59       54.35     14.80 o 
   3  10   3       30.93       61.27     14.41 o 
   4  10   3        1.83        1.27     12.86 o 
   5  10   3       14.95       13.24     12.86 o 
  -5  11   3      200.86      253.42     18.78 o 
  -4  11   3       54.46       46.87     12.57 o 
  -3  11   3      898.95      862.35     34.93 o 
  -2  11   3      148.25      193.60     18.99 o 
  -1  11   3      115.71      118.57     16.92 o 
   0  11   3     1906.47     1836.31     89.74 o 
   1  11   3      731.81      818.38     40.08 o 
   2  11   3      879.09      951.26     43.46 o 
   3  11   3       99.27      125.99     22.55 o 
   4  11   3       68.04       88.28     20.00 o 
  -4  12   3        0.06        2.39     11.27 o 
  -3  12   3        0.35       12.37     13.33 o 
  -2  12   3       38.06        5.18     13.62 o 
  -1  12   3       63.18       38.93     13.43 o 
   0  12   3        6.12       18.97     20.43 o 
   1  12   3       30.79       34.76     16.95 o 
   2  12   3       22.34       32.27     16.64 o 
   3  12   3       39.54       28.80     16.06 o 
  -2  13   3       62.04       36.31     14.91 o 
  -1  13   3      118.88      104.21     17.85 o 
   0  13   3      114.46       94.30     14.06 o 
   1  13   3      680.63      579.68     38.32 o 
  -9   0   4       15.19       17.83      5.63 o 
  -8   0   4       55.91      109.25      7.86 o 
  -7   0   4       42.06       14.10      3.69 o 
  -6   0   4     1334.09     1381.94     22.87 o 
  -5   0   4     1200.79     1147.14     20.07 o 
  -4   0   4      436.95      313.41     15.97 o 
  -3   0   4    16746.82    16304.89    285.88 o 
  -2   0   4     4104.74     4624.72     35.40 o 
  -1   0   4       18.38       20.94      3.06 o 
   0   0   4      923.31      815.04     14.21 o 
   1   0   4      130.43      160.82      7.90 o 
   2   0   4     5995.60     6287.09     47.65 o 
   3   0   4     1742.16     1785.28     29.30 o 
   4   0   4      359.67      387.38     15.01 o 
   5   0   4      369.45      379.45     16.82 o 
   6   0   4      487.07      633.08     23.70 o 
   7   0   4      220.19      354.17     18.97 o 
   8   0   4       79.44      173.98     14.45 o 
  -9   1   4        0.24        0.34      4.07 o 
  -8   1   4        1.10        0.71      1.88 o 
  -7   1   4       21.04       18.40      3.31 o 
  -6   1   4       81.02       81.86      5.99 o 
  -5   1   4        1.27        6.06      2.33 o 
  -4   1   4      835.29      698.29     13.06 o 
  -3   1   4        9.91        3.44      2.36 o 
  -2   1   4     2580.97     1929.10      2.40 o 
  -1   1   4      292.11      378.85     10.31 o 
   0   1   4     4474.90     5772.67     57.72 o 
   1   1   4     1790.31     2235.34     28.63 o 
   2   1   4      282.86      331.98     12.49 o 
   3   1   4      477.23      465.38     15.34 o 
   4   1   4       83.58       99.87      7.99 o 
   5   1   4       33.55       44.67      7.54 o 
   6   1   4        0.25        3.91      7.12 o 
   7   1   4        3.37        2.13      6.79 o 
   8   1   4       17.33       32.43      7.50 o 
  -9   2   4       18.41       51.05      3.99 o 
  -8   2   4       23.70       58.54      4.26 o 
  -7   2   4       72.82       85.07      5.69 o 
  -6   2   4      413.01      425.16     12.92 o 
  -5   2   4       16.49        0.29      2.48 o 
  -4   2   4      374.32      289.78      3.12 o 
  -3   2   4       47.62       20.08      3.31 o 
  -2   2   4      618.70      501.39     11.70 o 
  -1   2   4     1882.07     1948.90     23.51 o 
   0   2   4      204.61      310.84      7.40 o 
   1   2   4     5014.16     5717.94     45.81 o 
   2   2   4     1435.70     1564.25     26.00 o 
   3   2   4      524.25      542.11     17.19 o 
   4   2   4      223.40      257.25     12.72 o 
   5   2   4        1.64        8.34      5.39 o 
   6   2   4       70.09       85.47     10.48 o 
   7   2   4       37.27       71.90      9.97 o 
   8   2   4        9.91       27.48      7.01 o 
  -9   3   4        1.80        0.69      2.05 o 
  -8   3   4        1.47        1.46      2.68 o 
  -7   3   4       21.74       28.08      3.90 o 
  -6   3   4       17.67        1.85      3.47 o 
  -5   3   4       11.06       17.39      3.78 o 
  -4   3   4      500.05      307.95      2.86 o 
  -3   3   4       60.95       48.97      4.87 o 
  -2   3   4       67.02       61.55      4.95 o 
  -1   3   4      845.82      874.97     17.22 o 
   0   3   4      696.45      763.53     12.10 o 
   1   3   4      649.11      731.01     17.81 o 
   2   3   4       31.36       37.17      5.42 o 
   3   3   4      886.15      855.17     21.89 o 
   4   3   4        0.05        2.58      4.53 o 
   5   3   4       12.83        8.41      6.06 o 
   6   3   4       14.63       17.42      6.87 o 
   7   3   4        0.15        8.09      5.12 o 
   8   3   4        0.64        6.38      6.38 o 
  -9   4   4       14.88       18.67      3.37 o 
  -8   4   4       21.78        3.57      2.74 o 
  -7   4   4       90.87       78.02      3.89 o 
  -6   4   4       22.20       51.42      6.70 o 
  -5   4   4      159.48      109.99      3.96 o 
  -4   4   4     2444.31     2729.85     32.78 o 
  -3   4   4        2.84        3.68      3.33 o 
  -2   4   4     1139.37      967.48     19.41 o 
  -1   4   4     4640.38     4603.26     41.51 o 
   0   4   4     1257.79     1362.46     29.00 o 
   1   4   4     4959.18     5209.31     49.27 o 
   2   4   4      214.86      178.63     11.14 o 
   3   4   4      198.73      178.93     11.44 o 
   4   4   4      609.70      658.04     20.98 o 
   5   4   4       54.79       71.86      9.18 o 
   6   4   4      169.97      223.53     14.53 o 
   7   4   4       63.37       96.68     11.04 o 
  -8   5   4        0.62        3.47      3.68 o 
  -7   5   4        0.62        4.31      3.97 o 
  -6   5   4      119.06      154.40     10.32 o 
  -5   5   4       82.93       99.42      8.39 o 
  -4   5   4      307.68      338.31     13.72 o 
  -3   5   4       10.00       12.99      5.53 o 
  -2   5   4     1890.66     1898.91     30.03 o 
  -1   5   4      388.27      345.10     13.12 o 
   0   5   4      127.69      107.37      6.23 o 
   1   5   4      732.23      767.64     21.44 o 
   2   5   4      352.30      375.26     16.44 o 
   3   5   4      115.63      109.21     10.29 o 
   4   5   4        8.00       16.77      6.61 o 
   5   5   4       21.82       19.88      7.49 o 
   6   5   4       36.19       22.76      8.74 o 
   7   5   4        1.82        6.33      6.55 o 
  -8   6   4      109.30       81.98      4.46 o 
  -7   6   4       42.22        6.50      6.50 o 
  -6   6   4       15.73        0.00      5.29 o 
  -5   6   4     1105.13     1276.24     29.72 o 
  -4   6   4     1392.35     1455.72     29.63 o 
  -3   6   4     3817.76     4023.71     46.52 o 
  -2   6   4      838.38      700.07     20.24 o 
  -1   6   4      458.14      416.83     15.95 o 
   0   6   4     4996.93     5170.71    160.52 o 
   1   6   4      832.02      852.95     25.63 o 
   2   6   4     2236.64     2194.66     41.32 o 
   3   6   4      786.33      811.15     27.06 o 
   4   6   4       62.64       92.39     11.96 o 
   5   6   4      363.18      429.80     21.04 o 
   6   6   4      268.39      324.28     19.29 o 
   7   6   4       91.88       83.80     11.96 o 
  -8   7   4        0.94        2.92      4.71 o 
  -7   7   4       22.80        0.00      7.78 o 
  -6   7   4       14.76        8.00      5.39 o 
  -5   7   4       40.99       45.30      8.30 o 
  -4   7   4      266.61      247.56     14.26 o 
  -3   7   4       83.53       73.54      9.10 o 
  -2   7   4      395.92      353.24     16.12 o 
  -1   7   4        5.95        3.72      6.52 o 
   0   7   4        6.94       11.56      4.59 o 
   1   7   4      105.68      133.62     12.49 o 
   2   7   4      117.58      124.67     13.57 o 
   3   7   4       49.83       63.78     11.18 o 
   4   7   4       76.75       69.81     12.25 o 
   5   7   4       52.16       48.17     11.74 o 
   6   7   4        1.54        0.95      9.58 o 
  -7   8   4        1.51       12.38      6.62 o 
  -6   8   4        8.93       28.30      7.06 o 
  -5   8   4      152.84      240.24     15.10 o 
  -4   8   4       53.47       61.77     10.24 o 
  -3   8   4      832.31      857.47     28.29 o 
  -2   8   4       44.24       41.29      8.58 o 
  -1   8   4       28.71       41.68      8.38 o 
   0   8   4     1689.95     1600.50     27.82 o 
   1   8   4      161.21      165.63     15.27 o 
   2   8   4      787.73      756.60     30.20 o 
   3   8   4      286.66      272.09     19.86 o 
   4   8   4      148.65      144.95     17.36 o 
   5   8   4       52.90       88.54     13.94 o 
   6   8   4       24.62       54.94     11.80 o 
  -7   9   4       15.82       23.87      9.11 o 
  -6   9   4       35.44       30.93     10.07 o 
  -5   9   4       21.29       27.04     10.09 o 
  -4   9   4        4.40       16.49      8.31 o 
  -3   9   4       17.37       22.24      8.96 o 
  -2   9   4      704.09      605.35     26.42 o 
  -1   9   4      562.66      504.22     23.70 o 
   0   9   4       56.69       74.82      7.99 o 
   1   9   4       13.34        8.74      9.82 o 
   2   9   4       40.09       49.87     10.37 o 
   3   9   4       55.11       50.75     13.82 o 
   4   9   4       23.27       12.40     12.81 o 
   5   9   4        0.52        9.93     10.67 o 
  -6  10   4       54.55       95.91     13.37 o 
  -5  10   4      123.97      157.12     15.27 o 
  -4  10   4      293.39      375.75     21.73 o 
  -3  10   4       52.04       61.59     12.71 o 
  -2  10   4      576.21      625.97     27.40 o 
  -1  10   4      201.58      153.59     16.24 o 
   0  10   4      245.55      186.23     13.05 o 
   1  10   4      716.93      749.80     36.22 o 
   2  10   4      101.29      146.82     19.59 o 
   3  10   4       62.94       67.92     15.58 o 
   4  10   4       72.99      101.33     16.34 o 
   5  10   4       68.68       54.06     20.45 o 
  -5  11   4        0.71        9.40      9.40 o 
  -4  11   4        1.23       13.18      9.23 o 
  -3  11   4        4.90       28.08     10.03 o 
  -2  11   4        4.05        3.46      9.98 o 
  -1  11   4        0.04       10.81     12.73 o 
   0  11   4       83.98       93.85     19.23 o 
   1  11   4       38.05       19.80     18.44 o 
   2  11   4       21.18       36.53     17.34 o 
   3  11   4       12.61       14.47     14.47 o 
   4  11   4        2.85       34.91     13.78 o 
  -4  12   4      175.25      175.91     18.84 o 
  -3  12   4      120.86       85.28     16.24 o 
  -2  12   4      291.62      277.83     22.20 o 
  -1  12   4      147.49      131.38     11.07 o 
   0  12   4      187.37      114.29     14.77 o 
   1  12   4      627.23      610.84     39.12 o 
   2  12   4      474.35      440.43     34.46 o 
  -1  13   4       13.05       10.02     13.68 o 
   0  13   4        2.40        4.71      8.01 o 
  -9   1   5       23.94       35.05      2.96 o 
  -8   1   5       14.29       23.39      6.01 o 
  -7   1   5        1.40        9.68      2.71 o 
  -6   1   5       45.09       54.94      4.26 o 
  -5   1   5      457.84      338.45      2.12 o 
  -4   1   5     1711.63     1218.62      1.79 o 
  -3   1   5     1560.23     1709.94     22.32 o 
  -2   1   5     1043.67     1129.05     18.62 o 
  -1   1   5      938.95      949.95     17.87 o 
   0   1   5      629.10      728.75     30.40 o 
   1   1   5     6616.68     8012.18     57.76 o 
   2   1   5     2398.80     2652.13     36.84 o 
   3   1   5       34.07       64.63      7.93 o 
   4   1   5      635.71      764.94     22.97 o 
   5   1   5      150.36      172.81     12.13 o 
   6   1   5      377.63      445.21     20.58 o 
   7   1   5      160.95      223.08     17.36 o 
   8   1   5       32.02       39.52      9.95 o 
  -9   2   5       20.29       23.88      3.30 o 
  -8   2   5        0.28        6.37      3.06 o 
  -7   2   5        1.40        2.78      3.42 o 
  -6   2   5      271.95      213.65      3.48 o 
  -5   2   5      559.97      418.84      2.46 o 
  -4   2   5      395.43      335.42     10.26 o 
  -3   2   5      427.97      309.10      2.94 o 
  -2   2   5      168.01      130.77      6.79 o 
  -1   2   5     1523.42     1499.38     22.45 o 
   0   2   5      438.12      490.92     10.16 o 
   1   2   5       73.66       73.56      7.21 o 
   2   2   5     1355.47     1411.83     27.00 o 
   3   2   5      230.45      235.42     12.78 o 
   4   2   5      124.80      130.65     10.10 o 
   5   2   5        0.11        6.56      6.56 o 
   6   2   5       27.81       58.55      8.88 o 
   7   2   5       79.55      108.90     11.56 o 
  -9   3   5        2.14       13.27      2.99 o 
  -8   3   5       48.46       10.88      8.56 o 
  -7   3   5        6.16        4.26      2.96 o 
  -6   3   5      187.64      123.37      3.35 o 
  -5   3   5       94.83       72.26      4.52 o 
  -4   3   5        8.10        2.32      2.74 o 
  -3   3   5     1383.22     1642.66     23.98 o 
  -2   3   5      839.21      963.48     18.56 o 
  -1   3   5     1208.07     1197.61     21.46 o 
   0   3   5      277.12      209.81      9.31 o 
   1   3   5       42.82       35.01      5.96 o 
   2   3   5      611.37      520.76     17.63 o 
   3   3   5      436.02      434.58     17.01 o 
   4   3   5      152.89      167.94     11.66 o 
   5   3   5      263.28      284.57     15.34 o 
   6   3   5       15.71       15.74      9.15 o 
   7   3   5       20.28       13.95      7.91 o 
  -9   4   5        0.07        2.70      2.95 o 
  -8   4   5        0.62        0.00      3.90 o 
  -7   4   5        0.00        3.50      2.90 o 
  -6   4   5        1.88        2.17      2.79 o 
  -5   4   5      152.36       93.68      3.79 o 
  -4   4   5       20.23       37.92      5.35 o 
  -3   4   5       32.96       51.68      5.16 o 
  -2   4   5        0.56        0.79      3.52 o 
  -1   4   5      551.25      531.00     15.90 o 
   0   4   5       28.46       11.16      3.38 o 
   1   4   5      390.27      465.11     17.15 o 
   2   4   5      559.26      628.55     19.57 o 
   3   4   5      231.00      232.02     13.83 o 
   4   4   5       34.75       38.57      7.21 o 
   5   4   5        4.24        6.85      5.74 o 
   6   4   5        2.88       16.51      6.73 o 
   7   4   5        1.58        0.71      7.04 o 
  -8   5   5       53.46       82.67      8.17 o 
  -7   5   5      104.00       91.86      4.26 o 
  -6   5   5      143.92      210.14     11.71 o 
  -5   5   5      260.58      326.58     14.02 o 
  -4   5   5     1223.45     1381.30     26.53 o 
  -3   5   5     1552.54     1711.99     29.00 o 
  -2   5   5      508.59      464.80     15.59 o 
  -1   5   5      680.20      581.31     18.04 o 
   0   5   5     2024.61     2103.77     31.30 o 
   1   5   5      579.04      587.51     20.80 o 
   2   5   5     1124.56     1049.39     28.23 o 
   3   5   5     1812.91     1712.12     37.42 o 
   4   5   5      410.69      380.62     19.37 o 
   5   5   5      220.03      235.66     16.56 o 
   6   5   5      192.69      238.52     17.66 o 
   7   5   5       52.82       57.32      9.81 o 
  -8   6   5        0.19        0.51      5.04 o 
  -7   6   5       14.10        5.11      5.11 o 
  -6   6   5       37.13       78.83      8.72 o 
  -5   6   5       92.84      135.03     10.58 o 
  -4   6   5      168.98      214.73     12.75 o 
  -3   6   5       57.45       71.82      8.89 o 
  -2   6   5      218.75      219.07     12.95 o 
  -1   6   5      240.45      190.16     12.18 o 
   0   6   5      229.29      189.96      9.51 o 
   1   6   5       44.38        7.17      7.17 o 
   2   6   5     1352.23     1333.74     34.01 o 
   3   6   5        6.41       14.41      6.46 o 
   4   6   5      145.60      180.66     15.94 o 
   5   6   5        0.23        5.26      8.64 o 
   6   6   5       10.90        7.97     10.75 o 
   7   6   5       19.18       29.32      9.56 o 
  -8   7   5       16.62       35.04      7.42 o 
  -7   7   5      152.17      100.75      7.18 o 
  -6   7   5       38.74        9.86      5.69 o 
  -5   7   5       43.89       88.17      9.95 o 
  -4   7   5      668.09      824.95     25.52 o 
  -3   7   5        3.73        3.68      5.47 o 
  -2   7   5     1144.31     1002.31     27.56 o 
  -1   7   5        6.43        5.27      6.91 o 
   0   7   5     1011.68      931.23     20.58 o 
   1   7   5     2923.69     2931.66     53.64 o 
   2   7   5      871.51      849.88     31.87 o 
   3   7   5      708.92      722.45     29.55 o 
   4   7   5       91.20      112.30     15.32 o 
   5   7   5        8.11        2.04      7.92 o 
   6   7   5      138.64      180.96     17.16 o 
  -7   8   5        0.02        0.70      5.37 o 
  -6   8   5       41.85       74.02     10.95 o 
  -5   8   5      147.56      201.67     14.75 o 
  -4   8   5        0.73       13.93      6.04 o 
  -3   8   5      213.74      219.47     15.29 o 
  -2   8   5      129.25      105.57     12.15 o 
  -1   8   5      123.46      116.76     11.57 o 
   0   8   5      271.79      219.26     20.27 o 
   1   8   5       17.06       20.92     10.16 o 
   2   8   5      212.61      219.78     19.11 o 
   3   8   5        4.09        8.85     10.42 o 
   4   8   5       33.50       37.93     11.08 o 
   5   8   5        6.39        3.50     11.23 o 
   6   8   5       54.80       60.33     14.78 o 
  -6   9   5        0.53       26.72      7.43 o 
  -5   9   5      115.79      223.28     15.84 o 
  -4   9   5       71.70       94.17     12.26 o 
  -3   9   5      155.05      173.54     15.16 o 
  -2   9   5      270.69      247.77     18.03 o 
  -1   9   5       19.77       18.31      8.51 o 
   0   9   5        3.46        9.49      5.81 o 
   1   9   5      196.39      157.59     18.36 o 
   2   9   5      273.07      277.66     23.18 o 
   3   9   5      351.57      347.39     26.59 o 
   4   9   5       69.60       94.28     16.85 o 
   5   9   5      112.69      159.98     17.93 o 
  -6  10   5        0.70        2.74      6.82 o 
  -5  10   5       29.51       44.44     11.54 o 
  -4  10   5       41.35       50.19      9.37 o 
  -3  10   5       11.10       18.67      8.08 o 
  -2  10   5       11.07       11.14      9.92 o 
  -1  10   5      424.46      357.89     24.33 o 
   0  10   5       93.04       63.10     10.00 o 
   1  10   5       17.27       15.33     13.66 o 
   2  10   5        9.32       14.62     11.79 o 
   3  10   5       55.07       37.61     16.90 o 
   4  10   5        3.07        7.49     13.66 o 
  -5  11   5       64.86       67.04     12.71 o 
  -4  11   5       56.22       61.81     14.43 o 
  -3  11   5      510.14      559.75     28.62 o 
  -2  11   5      438.01      504.18     29.37 o 
  -1  11   5      282.61      308.30     23.83 o 
   0  11   5      417.05      344.99     38.51 o 
   1  11   5      203.13      189.67     26.54 o 
   2  11   5      491.75      484.79     35.11 o 
   3  11   5      205.01      212.51     24.39 o 
  -3  12   5        1.59        7.22     10.14 o 
  -2  12   5       27.06       41.86     13.71 o 
  -1  12   5        0.48       13.60     14.27 o 
   0  12   5       46.54       33.04     15.14 o 
   1  12   5        0.18       37.60     16.72 o 
   2  12   5       65.33        9.18     23.30 o 
  -9   0   6       32.23       63.55      6.56 o 
  -8   0   6      225.52      153.58     16.23 o 
  -7   0   6       12.97        2.73      3.91 o 
  -6   0   6     1801.90     1441.08      4.02 o 
  -5   0   6     1118.30      907.25     25.22 o 
  -4   0   6      460.39      304.63      3.64 o 
  -3   0   6     8745.13    10674.02     61.89 o 
  -2   0   6      970.52      928.48     18.78 o 
  -1   0   6     3117.61     3224.43     35.62 o 
   0   0   6     4828.08     5254.07     36.15 o 
   1   0   6     1540.53     1761.57     29.20 o 
   2   0   6    21064.19    18033.90    414.83 o 
   3   0   6     1947.76     1883.75     35.82 o 
   4   0   6      500.67      557.23     21.52 o 
   5   0   6      982.61     1207.62     33.97 o 
   6   0   6      156.93      166.10     15.95 o 
   7   0   6      227.98      327.97     21.87 o 
  -9   1   6        2.10        1.35      2.87 o 
  -8   1   6        0.73        0.24      2.09 o 
  -7   1   6       53.13       48.33      4.02 o 
  -6   1   6       34.72        2.76      2.57 o 
  -5   1   6      243.64      179.30      3.26 o 
  -4   1   6        9.51        7.16      3.61 o 
  -3   1   6      519.70      684.32     15.59 o 
  -2   1   6      824.69      681.34      3.64 o 
  -1   1   6      331.77      369.91     12.32 o 
   0   1   6       14.73       22.21      5.66 o 
   1   1   6       25.73       14.06      6.18 o 
   2   1   6     1530.38     1750.07     32.26 o 
   3   1   6      202.68      224.99     13.71 o 
   4   1   6       69.70       59.06      9.62 o 
   5   1   6        0.08        8.34      5.18 o 
   6   1   6       20.46       19.88      9.89 o 
   7   1   6       12.51       13.71      9.28 o 
  -9   2   6       11.33       32.51      4.88 o 
  -8   2   6       39.88      100.14      7.19 o 
  -7   2   6       45.26       76.52      5.88 o 
  -6   2   6       25.58        7.63      2.81 o 
  -5   2   6       73.27       68.74      5.18 o 
  -4   2   6       73.98       55.51      2.27 o 
  -3   2   6     2429.98     2652.39     29.08 o 
  -2   2   6     2112.65     2243.35     28.71 o 
  -1   2   6     1885.30     2109.97     29.35 o 
   0   2   6      525.82      517.16     11.34 o 
   1   2   6     2057.75     2306.79     35.89 o 
   2   2   6     4175.93     4640.46     51.14 o 
   3   2   6      631.30      599.83     21.23 o 
   4   2   6       76.26       82.15     11.16 o 
   5   2   6        9.51       15.43      7.72 o 
   6   2   6      108.72      134.72     13.40 o 
   7   2   6      110.44      143.50     14.10 o 
  -9   3   6        2.08        3.46      2.34 o 
  -8   3   6        9.48       32.27      5.19 o 
  -7   3   6       45.40        0.00      3.30 o 
  -6   3   6        0.48        1.45      3.28 o 
  -5   3   6      134.30      117.57      7.40 o 
  -4   3   6       90.71      130.08      7.35 o 
  -3   3   6        0.03        1.06      3.67 o 
  -2   3   6       34.62       27.68      4.82 o 
  -1   3   6      368.37      347.30     12.71 o 
   0   3   6      342.43      303.82    210.37 o 
   1   3   6      127.02      134.34     10.24 o 
   2   3   6      990.55     1018.66     26.56 o 
   3   3   6      220.47      228.86     14.17 o 
   4   3   6       16.04       14.31      6.53 o 
   5   3   6      103.27      108.74     11.75 o 
   6   3   6       13.54        0.79      6.84 o 
   7   3   6        5.75        7.69      7.24 o 
  -8   4   6        8.80        3.47      3.92 o 
  -7   4   6      217.98      139.56      4.10 o 
  -6   4   6       71.27       87.71      6.97 o 
  -5   4   6      116.79       82.69      4.83 o 
  -4   4   6     1016.25     1056.93     22.33 o 
  -3   4   6      661.05      727.34     18.47 o 
  -2   4   6     2572.80     2516.46     34.50 o 
  -1   4   6      188.48      176.82     10.09 o 
   0   4   6        5.29       12.78      3.66 o 
   1   4   6     2427.18     2518.38     41.16 o 
   2   4   6      116.95      126.55     11.49 o 
   3   4   6      876.03      857.50     26.39 o 
   4   4   6      559.47      566.66     22.81 o 
   5   4   6        5.70        1.57      7.19 o 
   6   4   6      188.29      258.00     16.40 o 
   7   4   6       56.85       74.76     10.79 o 
  -8   5   6        1.57       12.00      4.56 o 
  -7   5   6        2.77        5.51      5.90 o 
  -6   5   6       29.48       59.13      6.95 o 
  -5   5   6       98.33       85.89      7.96 o 
  -4   5   6        1.84        4.68      4.68 o 
  -3   5   6      101.36      146.02     10.45 o 
  -2   5   6      116.28       80.81      7.80 o 
  -1   5   6      598.75      584.95     19.02 o 
   0   5   6       47.73       41.63      5.60 o 
   1   5   6        0.11        6.80      6.80 o 
   2   5   6       22.37       17.59      8.21 o 
   3   5   6      195.10      197.80     14.69 o 
   4   5   6       55.20       46.81      9.30 o 
   5   5   6       18.54       15.47      7.32 o 
   6   5   6       15.05        8.72      9.43 o 
   7   5   6       22.01        8.99      8.46 o 
  -8   6   6       76.48       58.43      4.57 o 
  -7   6   6       77.57       67.86      6.05 o 
  -6   6   6      199.46      311.31     14.31 o 
  -5   6   6      338.52      373.17     16.59 o 
  -4   6   6     1442.98     1422.01     30.19 o 
  -3   6   6     1713.27     1820.43     33.59 o 
  -2   6   6      330.11      365.08     15.90 o 
  -1   6   6      381.88      343.56     15.95 o 
   0   6   6     2687.15     2799.67     53.12 o 
   1   6   6     1515.81     1615.16     38.88 o 
   2   6   6     1151.00     1067.89     34.07 o 
   3   6   6      663.10      660.21     27.99 o 
   4   6   6      607.20      542.13     25.42 o 
   5   6   6      454.46      419.13     24.05 o 
   6   6   6      157.53      174.52     16.51 o 
  -7   7   6        3.48        6.68      6.68 o 
  -6   7   6        1.89        0.00      5.45 o 
  -5   7   6        4.95        1.88      5.48 o 
  -4   7   6      165.03      151.81     11.59 o 
  -3   7   6       64.59       63.95      8.39 o 
  -2   7   6        1.77        5.33      5.55 o 
  -1   7   6       15.27       11.54      6.49 o 
   0   7   6       47.78       58.25      7.55 o 
   1   7   6       46.21       51.45     13.17 o 
   2   7   6       13.02       19.77     10.47 o 
   3   7   6       14.93       12.51      9.59 o 
   4   7   6        6.33       14.13      9.97 o 
   5   7   6      122.88      137.50     16.60 o 
   6   7   6       41.71       30.84     13.52 o 
  -7   8   6        3.69       20.16      6.10 o 
  -6   8   6      101.41      169.26     12.64 o 
  -5   8   6       49.21       84.59     10.33 o 
  -4   8   6      431.03      469.01     20.77 o 
  -3   8   6      617.13      661.61     25.07 o 
  -2   8   6      193.71      192.81     14.89 o 
  -1   8   6      461.28      441.85     21.95 o 
   0   8   6     1151.36     1094.05     25.32 o 
   1   8   6      565.01      533.13     27.98 o 
   2   8   6      434.20      417.99     26.82 o 
   3   8   6      228.45      258.50     22.34 o 
   4   8   6       22.85        9.92     14.05 o 
   5   8   6      117.13      125.46     19.94 o 
  -6   9   6       15.16        0.00      7.58 o 
  -5   9   6        5.13       11.60      7.41 o 
  -4   9   6       10.59       22.75      6.99 o 
  -3   9   6       23.69       18.06      9.35 o 
  -2   9   6       23.94       14.42      8.67 o 
  -1   9   6      388.30      406.56     22.75 o 
   0   9   6       62.80       61.48      9.92 o 
   1   9   6       99.51       82.23     16.02 o 
   2   9   6       37.85       17.57     13.35 o 
   3   9   6       12.27       13.58     13.58 o 
   4   9   6       66.26       92.25     18.04 o 
   5   9   6        5.75        1.39     13.18 o 
  -6  10   6       28.26       30.15      8.38 o 
  -5  10   6      120.34      149.17     16.46 o 
  -4  10   6      297.02      320.90     20.60 o 
  -3  10   6       88.80       90.52     13.74 o 
  -2  10   6     1348.41     1220.93     40.41 o 
  -1  10   6      371.18      340.32     24.52 o 
   0  10   6       10.70       14.93     20.78 o 
   1  10   6      700.76      718.59     39.07 o 
   2  10   6      221.45      282.75     28.70 o 
   3  10   6      609.74      679.10     39.67 o 
   4  10   6      109.16      144.84     20.94 o 
  -4  11   6        3.24        4.12      9.75 o 
  -3  11   6        1.07        6.59      9.71 o 
  -2  11   6       17.93       22.19     12.87 o 
  -1  11   6        5.46        4.98     11.30 o 
   0  11   6        5.91       27.06      9.28 o 
   1  11   6        4.66        8.38     17.63 o 
   2  11   6        0.49       12.28     16.77 o 
   3  11   6       70.87       91.31     18.06 o 
  -3  12   6       41.41       31.74     10.61 o 
  -2  12   6      542.42      490.45     28.48 o 
  -1  12   6      214.93      181.46     13.65 o 
   0  12   6      147.00      178.88     14.19 o 
   1  12   6      426.84      375.64     33.65 o 
  -9   1   7       17.68       10.54      2.62 o 
  -8   1   7       34.03        2.92      2.35 o 
  -7   1   7       65.71       59.17      2.14 o 
  -6   1   7       87.43       66.35      2.82 o 
  -5   1   7     1722.42     1515.32      3.83 o 
  -4   1   7      787.87      704.73     16.38 o 
  -3   1   7       27.21        3.44      3.44 o 
  -2   1   7     2698.30     2692.68      3.98 o 
  -1   1   7     2075.58     2286.36     32.69 o 
   0   1   7      724.64      843.82     19.53 o 
   1   1   7      243.44      193.32     11.51 o 
   2   1   7      215.12      237.18     13.99 o 
   3   1   7      769.91      718.47     26.00 o 
   4   1   7      630.97      751.30     26.84 o 
   5   1   7      208.79      240.80     17.92 o 
   6   1   7       43.05       61.62     11.75 o 
   7   1   7       62.60       83.08     12.81 o 
  -9   2   7       11.95       26.32      3.29 o 
  -8   2   7        1.61       30.49      4.39 o 
  -7   2   7        1.75        1.77      2.69 o 
  -6   2   7       58.13       51.09      2.59 o 
  -5   2   7      116.21       93.49      2.89 o 
  -4   2   7      256.26      367.45     11.84 o 
  -3   2   7       66.19       64.82      5.96 o 
  -2   2   7      789.04      866.16     19.55 o 
  -1   2   7       57.65       61.82      6.39 o 
   0   2   7      269.15      261.48      9.02 o 
   1   2   7     3011.52     3314.84     46.54 o 
   2   2   7       26.88       34.42      8.10 o 
   3   2   7      192.04      169.71     13.59 o 
   4   2   7       83.87       77.58     11.13 o 
   5   2   7        8.47       25.04      8.70 o 
   6   2   7        2.59        2.60      7.89 o 
   7   2   7        0.99        5.17      8.22 o 
  -9   3   7        9.50        0.71      3.03 o 
  -8   3   7       53.97       39.44      8.96 o 
  -7   3   7       11.65        3.08      3.08 o 
  -6   3   7       82.63       57.10      3.10 o 
  -5   3   7       61.48       46.50      2.94 o 
  -4   3   7       15.06        9.42      3.31 o 
  -3   3   7     2625.19     2851.45     33.91 o 
  -2   3   7       68.05      102.89      7.05 o 
  -1   3   7      152.64      137.03      8.99 o 
   0   3   7     1383.30     1392.58     20.62 o 
   1   3   7       35.38       46.17      8.21 o 
   2   3   7     3441.35     3481.84     49.23 o 
   3   3   7      453.73      448.16     20.47 o 
   4   3   7       54.57       66.31     10.37 o 
   5   3   7       21.46       35.01      9.58 o 
   6   3   7        1.72        0.82      7.83 o 
   7   3   7       28.63       53.45      9.75 o 
  -8   4   7       27.95        3.98      3.98 o 
  -7   4   7        0.49        5.70      5.70 o 
  -6   4   7        8.56       10.83      3.40 o 
  -5   4   7        7.41        4.33      4.40 o 
  -4   4   7       55.03       67.74      7.35 o 
  -3   4   7       64.68       85.00      8.32 o 
  -2   4   7        7.34        5.39      4.78 o 
  -1   4   7      693.64      577.79      4.74 o 
   0   4   7        0.04        0.90      3.82 o 
   1   4   7       51.29        8.28      5.70 o 
   2   4   7       22.43       22.01      8.03 o 
   3   4   7       42.58       50.78     10.11 o 
   4   4   7       24.71       23.24      9.51 o 
   5   4   7       10.34        3.52      8.08 o 
   6   4   7        5.01        5.30      7.23 o 
  -8   5   7       39.28       32.47      8.55 o 
  -7   5   7      192.35      141.88      4.77 o 
  -6   5   7      294.68      431.12     16.39 o 
  -5   5   7       37.20       62.16      6.62 o 
  -4   5   7      743.13      821.20     22.36 o 
  -3   5   7     3021.36     3251.85     41.90 o 
  -2   5   7     1243.06     1320.75     29.24 o 
  -1   5   7      766.79      692.92     21.85 o 
   0   5   7      906.67      954.42     35.83 o 
   1   5   7     1441.16     1574.42     37.91 o 
   2   5   7     1859.70     1961.60     43.78 o 
   3   5   7     1117.19     1105.22     33.62 o 
   4   5   7      242.68      254.06     18.98 o 
   5   5   7      103.24      101.74     15.59 o 
   6   5   7       92.32       77.35     14.02 o 
  -8   6   7       12.96       28.97      6.39 o 
  -7   6   7        0.04        0.00      5.57 o 
  -6   6   7       32.47       35.50      6.55 o 
  -5   6   7       80.02       96.99      9.15 o 
  -4   6   7       82.61       99.07      9.87 o 
  -3   6   7      242.92      180.76     13.32 o 
  -2   6   7      455.82      462.90     19.11 o 
  -1   6   7        6.41        0.00      6.20 o 
   0   6   7        1.10        6.20      6.20 o 
   1   6   7      225.69      253.15     19.58 o 
   2   6   7       22.10       18.17     10.00 o 
   3   6   7      150.17      172.12     17.23 o 
   4   6   7        2.43       10.56     10.56 o 
   5   6   7        1.62        5.32     11.09 o 
   6   6   7       24.29       24.58     11.52 o 
  -7   7   7      130.81      101.99      6.76 o 
  -6   7   7        6.77       39.23      6.80 o 
  -5   7   7        4.64        9.68      6.57 o 
  -4   7   7      888.19      943.05     27.68 o 
  -3   7   7      192.76      209.35     14.40 o 
  -2   7   7     1930.11     1953.50     40.64 o 
  -1   7   7     1025.68      994.46     31.01 o 
   0   7   7      167.21      177.75     11.80 o 
   1   7   7     2191.82     2269.74     53.62 o 
   2   7   7        4.50       30.86      9.68 o 
   3   7   7      149.72      127.88     16.58 o 
   4   7   7       89.94       85.39     16.70 o 
   5   7   7        0.90        3.57     10.25 o 
  -7   8   7        7.19        0.69      6.17 o 
  -6   8   7       30.20       31.76      7.26 o 
  -5   8   7       49.47       48.82      9.83 o 
  -4   8   7        0.93        7.08      7.08 o 
  -3   8   7        4.84        3.10      7.56 o 
  -2   8   7        4.69        2.53      7.47 o 
  -1   8   7      685.12      687.98     28.89 o 
   0   8   7       62.37       64.55      8.97 o 
   1   8   7       80.49       81.01     12.59 o 
   2   8   7      127.65      150.64     20.59 o 
   3   8   7        2.30        1.36     12.65 o 
   4   8   7       24.30       18.85     15.19 o 
   5   8   7       51.95       22.27     15.95 o 
  -6   9   7       15.71       44.07      8.79 o 
  -5   9   7       53.44       61.88     10.70 o 
  -4   9   7      142.10      155.19     14.03 o 
  -3   9   7       41.11       45.38      9.61 o 
  -2   9   7       84.87       50.26     12.54 o 
  -1   9   7       33.91       58.12     11.15 o 
   0   9   7        2.53        1.97     11.23 o 
   1   9   7      315.57      293.33     24.60 o 
   2   9   7      369.59      423.99     29.41 o 
   3   9   7      157.65      161.12     22.77 o 
   4   9   7       99.23       97.55     18.75 o 
  -5  10   7        7.51        8.68      8.68 o 
  -4  10   7       30.14       29.27     10.14 o 
  -3  10   7        0.29        3.05      7.95 o 
  -2  10   7        2.02       10.74     10.38 o 
  -1  10   7       29.70       10.57     10.57 o 
   0  10   7      171.97       96.38     75.56 o 
   1  10   7      166.61      181.63     25.05 o 
   2  10   7       13.39        0.00     15.16 o 
   3  10   7       33.37       28.48     18.39 o 
  -4  11   7      176.97      223.03     17.80 o 
  -3  11   7      461.55      486.75     26.26 o 
  -2  11   7      209.42      216.69     21.76 o 
  -1  11   7      265.12      220.85     22.39 o 
   0  11   7      146.21      124.72     14.48 o 
   1  11   7       98.68       60.43     19.33 o 
   2  11   7      506.93      459.07     35.77 o 
  -2  12   7       18.17       25.48     13.32 o 
  -1  12   7       22.07       16.78     16.78 o 
   0  12   7       13.63       10.85      8.49 o 
  -9   0   8       31.61       64.45      6.10 o 
  -8   0   8      125.59       90.16      3.32 o 
  -7   0   8       44.96       15.00     12.73 o 
  -6   0   8       92.55       56.31      3.49 o 
  -5   0   8      361.98      312.89     17.57 o 
  -4   0   8       66.51       40.20      5.70 o 
  -3   0   8     1374.97     1654.87     28.79 o 
  -2   0   8      576.24      674.31     19.15 o 
  -1   0   8     1984.43     2222.70     34.62 o 
   0   0   8     2095.96     2109.16     25.44 o 
   1   0   8      641.20      602.88     21.24 o 
   2   0   8     2395.83     2372.86     44.03 o 
   3   0   8     1388.78     1312.51     36.66 o 
   4   0   8      154.38      132.71     14.30 o 
   5   0   8      359.21      403.82     23.72 o 
   6   0   8       15.43       18.66      9.55 o 
   7   0   8       33.02       24.38     11.41 o 
  -9   1   8        6.45        0.41      2.10 o 
  -8   1   8        8.76        3.89      3.08 o 
  -7   1   8        0.31        1.50      3.01 o 
  -6   1   8        1.43        0.00      3.20 o 
  -5   1   8      658.02      433.59      2.84 o 
  -4   1   8       33.60        3.17      3.39 o 
  -3   1   8      217.96      201.81      3.08 o 
  -2   1   8       16.21       12.68      5.52 o 
  -1   1   8      713.06      812.97     21.98 o 
   0   1   8      451.87      430.43     12.29 o 
   1   1   8        0.02        5.37      5.37 o 
   2   1   8       19.65       18.13      8.34 o 
   3   1   8       52.82       60.25     10.27 o 
   4   1   8      126.72      120.00     14.30 o 
   5   1   8       82.76       66.74     13.93 o 
   6   1   8       39.75       46.48     10.70 o 
  -9   2   8        3.47        5.01      2.83 o 
  -8   2   8        9.01        3.02      3.02 o 
  -7   2   8       17.42        2.97      2.97 o 
  -6   2   8       42.88       23.43      4.42 o 
  -5   2   8       89.72       68.42      2.64 o 
  -4   2   8      394.27      439.92     13.86 o 
  -3   2   8      542.39      430.70      3.66 o 
  -2   2   8     1777.91     2174.15     33.11 o 
  -1   2   8        7.14        5.07      5.85 o 
   0   2   8      464.75      462.45     34.03 o 
   1   2   8      135.59      102.13     11.43 o 
   2   2   8      385.38      397.46     19.64 o 
   3   2   8      200.11      184.29     15.21 o 
   4   2   8       12.28       11.47      8.60 o 
   5   2   8       83.75      101.69     14.00 o 
   6   2   8       79.66      102.68     14.39 o 
  -8   3   8       16.38        3.90      3.20 o 
  -7   3   8        0.78        1.48      2.96 o 
  -6   3   8        0.27        0.78      3.24 o 
  -5   3   8      116.06      123.21      8.22 o 
  -4   3   8       70.16       79.20      6.78 o 
  -3   3   8       34.36       19.11      5.46 o 
  -2   3   8       87.21      118.99      9.05 o 
  -1   3   8       59.16       48.92      7.60 o 
   0   3   8      111.11      137.20      7.93 o 
   1   3   8      175.62      200.29     15.31 o 
   2   3   8      130.61      139.22     13.48 o 
   3   3   8       14.84        0.00      9.47 o 
   4   3   8       72.68       60.50     11.96 o 
   5   3   8        1.25       17.80      7.66 o 
   6   3   8        1.97        2.86      9.13 o 
  -8   4   8        7.04        5.00      3.66 o 
  -7   4   8      118.14       88.22      3.79 o 
  -6   4   8        3.78       10.29      4.65 o 
  -5   4   8      123.03      174.16      9.98 o 
  -4   4   8      512.08      556.66     17.85 o 
  -3   4   8      336.57      388.67     15.58 o 
  -2   4   8     1086.38     1193.34     27.24 o 
  -1   4   8      119.63      196.18     11.86 o 
   0   4   8       93.94       75.43      6.77 o 
   1   4   8      810.50      798.24     28.01 o 
   2   4   8      499.16      477.68     23.36 o 
   3   4   8      336.51      343.85     20.10 o 
   4   4   8      230.98      205.75     17.45 o 
   5   4   8       21.91       19.43      8.42 o 
   6   4   8       76.49       52.06     13.76 o 
  -8   5   8        7.53        4.94      4.94 o 
  -7   5   8        0.41        2.97      5.29 o 
  -6   5   8        1.40       11.31      5.75 o 
  -5   5   8      259.55      372.80     15.74 o 
  -4   5   8       98.04      138.54     10.62 o 
  -3   5   8       45.90       41.64      9.66 o 
  -2   5   8        0.11        3.15      5.98 o 
  -1   5   8      417.97      416.93     19.04 o 
   0   5   8     1212.08     1280.24     24.18 o 
   1   5   8        0.65        0.00     10.17 o 
   2   5   8       61.88       67.53     13.75 o 
   3   5   8      218.85      238.45     17.13 o 
   4   5   8       36.95       60.62     11.47 o 
   5   5   8       76.24       35.59     13.97 o 
   6   5   8       13.90       21.25      9.44 o 
  -8   6   8       32.93       31.13      8.65 o 
  -7   6   8       76.24       67.52      4.49 o 
  -6   6   8      341.76      283.41     20.09 o 
  -5   6   8       30.34       27.43      7.23 o 
  -4   6   8       37.93       52.82      7.80 o 
  -3   6   8      890.69      987.02     27.91 o 
  -2   6   8      127.93      169.22     14.06 o 
  -1   6   8     1250.20     1201.85     33.14 o 
   0   6   8      382.94      407.83     15.37 o 
   1   6   8      702.15      741.65     30.63 o 
   2   6   8      832.06      872.96     34.51 o 
   3   6   8      635.66      598.91     30.44 o 
   4   6   8      539.50      483.63     28.38 o 
   5   6   8      105.50       74.46     15.80 o 
  -7   7   8        1.70       18.59      5.71 o 
  -6   7   8        2.72        9.62      5.33 o 
  -5   7   8        4.24       12.06      5.19 o 
  -4   7   8        0.08       10.54      6.55 o 
  -3   7   8       46.44       45.23     10.79 o 
  -2   7   8      166.17      158.49     15.14 o 
  -1   7   8        4.97        5.30     10.22 o 
   0   7   8       13.58       12.17     11.07 o 
   1   7   8       71.20       90.83     16.12 o 
   2   7   8        5.74        4.85     11.09 o 
   3   7   8        5.04       27.87     10.97 o 
   4   7   8       19.86       35.96     12.39 o 
   5   7   8        0.37       13.38     13.38 o 
  -7   8   8        0.45        2.58      5.16 o 
  -6   8   8       94.20      172.38     13.72 o 
  -5   8   8       19.82       11.89      6.73 o 
  -4   8   8       26.75       38.49      9.81 o 
  -3   8   8      233.01      263.85     16.87 o 
  -2   8   8       33.30       41.51     10.05 o 
  -1   8   8      617.41      615.48     27.89 o 
   0   8   8       54.21       47.55     27.33 o 
   1   8   8       11.67        6.66     12.99 o 
   2   8   8      159.60      124.24     20.98 o 
   3   8   8      159.84      170.45     20.67 o 
   4   8   8      165.07      191.82     21.94 o 
  -6   9   8       11.70       21.14      8.20 o 
  -5   9   8       59.95       89.05     10.80 o 
  -4   9   8      115.08      155.29     14.26 o 
  -3   9   8        1.58       21.47      8.81 o 
  -2   9   8      112.92       95.44     14.44 o 
  -1   9   8       31.34       20.17     11.29 o 
   0   9   8      581.99      557.26     23.01 o 
   1   9   8        9.54       25.69     13.79 o 
   2   9   8        1.28        9.52     16.32 o 
   3   9   8        2.08       12.81     15.38 o 
   4   9   8       45.52       82.89     15.26 o 
  -5  10   8       29.09       49.23     11.02 o 
  -4  10   8      214.55      266.39     18.93 o 
  -3  10   8       37.74       40.26     10.90 o 
  -2  10   8      318.15      317.83     23.87 o 
  -1  10   8       84.04       92.31     17.05 o 
   0  10   8       13.08        0.98      9.93 o 
   1  10   8      229.65      220.36     26.20 o 
   2  10   8      235.24      192.83     26.26 o 
   3  10   8      224.50      204.12     26.56 o 
  -4  11   8        8.27       13.21     10.90 o 
  -3  11   8       20.85        3.40     11.44 o 
  -2  11   8        0.27       11.70     11.70 o 
  -1  11   8        5.14       10.81     12.55 o 
   0  11   8       12.16       20.08      9.50 o 
   1  11   8        4.61        3.67     18.51 o 
  -9   1   9        7.03        6.23      2.56 o 
  -8   1   9       46.25        1.78      3.22 o 
  -7   1   9      327.03      259.88      3.52 o 
  -6   1   9       12.64        3.11      3.11 o 
  -5   1   9      890.63     1052.77     22.47 o 
  -4   1   9      498.27      518.84     17.01 o 
  -3   1   9       80.83       86.61      7.61 o 
  -2   1   9     4898.51     5724.25     54.97 o 
  -1   1   9     1459.29     1535.81     31.84 o 
   0   1   9      981.57      969.05     50.53 o 
   1   1   9      823.55      789.93     27.06 o 
   2   1   9      628.80      655.84     26.80 o 
   3   1   9     2791.80     2924.76     57.33 o 
   4   1   9      762.13      784.87     32.45 o 
   5   1   9       87.89       91.28     13.73 o 
   6   1   9       37.85       53.19     13.29 o 
  -8   2   9        8.02       29.44      4.15 o 
  -7   2   9        1.31       18.26      4.19 o 
  -6   2   9        0.45        1.78      2.94 o 
  -5   2   9       58.09       66.91      6.71 o 
  -4   2   9      331.56      347.13     13.45 o 
  -3   2   9       28.03        2.83      4.11 o 
  -2   2   9        0.31        4.68      4.68 o 
  -1   2   9      424.70      384.37     16.08 o 
   0   2   9        9.72        5.45     10.93 o 
   1   2   9       41.41       45.97     10.05 o 
   2   2   9        0.09       10.98      6.23 o 
   3   2   9     1100.62     1084.38     35.66 o 
   4   2   9      160.03      125.53     15.44 o 
   5   2   9       10.48        5.28     11.25 o 
   6   2   9        1.42        5.21      8.83 o 
  -8   3   9        4.34       13.17      4.19 o 
  -7   3   9        0.69        7.19      3.70 o 
  -6   3   9      148.62       84.04     12.11 o 
  -5   3   9       33.06       18.53      5.07 o 
  -4   3   9       91.13       66.69      9.67 o 
  -3   3   9      554.77      639.10     19.42 o 
  -2   3   9      253.97      315.27     14.78 o 
  -1   3   9      734.79      792.12     24.34 o 
   0   3   9      522.55      510.91     15.24 o 
   1   3   9      132.72      117.71     12.09 o 
   2   3   9      804.87      805.85     29.58 o 
   3   3   9      193.58      206.37     17.82 o 
   4   3   9       29.81       25.19     12.35 o 
   5   3   9       85.72      110.49     15.49 o 
   6   3   9        6.20        7.21      9.41 o 
  -8   4   9        9.35        8.61      4.23 o 
  -7   4   9        0.01        1.33      4.03 o 
  -6   4   9       48.58       52.49      6.21 o 
  -5   4   9        0.48        4.75      4.75 o 
  -4   4   9       44.42       57.82      6.50 o 
  -3   4   9        2.81       10.67      5.38 o 
  -2   4   9       54.74       70.62      9.33 o 
  -1   4   9       21.38       23.98      7.64 o 
   0   4   9        8.29       10.56     12.95 o 
   1   4   9      152.03      130.57      9.01 o 
   2   4   9       12.73       18.06      9.31 o 
   3   4   9      212.79      187.20     17.98 o 
   4   4   9       16.48        6.28      9.97 o 
   5   4   9        4.51        1.11     10.75 o 
   6   4   9       26.81        9.29     10.89 o 
  -8   5   9        5.37       31.25      5.79 o 
  -7   5   9       64.35        5.61      5.61 o 
  -6   5   9      293.33      272.89     17.78 o 
  -5   5   9       15.71       16.54      7.37 o 
  -4   5   9      161.12      155.12     11.70 o 
  -3   5   9     1281.03     1327.72     32.23 o 
  -2   5   9      578.72      671.69     24.55 o 
  -1   5   9      469.01      482.69     21.74 o 
   0   5   9      441.15      408.52     15.21 o 
   1   5   9      602.49      622.10     28.55 o 
   2   5   9     1258.66     1200.03     39.85 o 
   3   5   9      433.37      360.43     24.85 o 
   4   5   9      178.39      142.09     18.38 o 
   5   5   9      142.82      117.92     15.76 o 
  -7   6   9        0.53        1.12      3.96 o 
  -6   6   9        0.19        8.11      8.11 o 
  -5   6   9       50.55       95.34      9.80 o 
  -4   6   9       25.42        6.77      6.96 o 
  -3   6   9      164.08      154.69     13.81 o 
  -2   6   9        3.27        9.77      9.77 o 
  -1   6   9      192.16      174.99     14.80 o 
   0   6   9        2.12       11.74      6.58 o 
   1   6   9        0.18        4.55      9.09 o 
   2   6   9       58.79       67.63     13.56 o 
   3   6   9       80.83       71.25     14.68 o 
   4   6   9        2.28       19.91     11.34 o 
   5   6   9        0.31        8.53     10.26 o 
  -7   7   9       77.75       60.31     12.26 o 
  -6   7   9       29.14       20.41      6.05 o 
  -5   7   9      204.64      261.85     16.56 o 
  -4   7   9      201.15      217.86     15.85 o 
  -3   7   9      890.95      952.83     30.99 o 
  -2   7   9     1651.78     1812.92     44.52 o 
  -1   7   9      323.89      344.35     22.20 o 
   0   7   9       68.31       86.37      9.48 o 
   1   7   9      284.91      287.19     24.11 o 
   2   7   9      144.20      150.49     18.23 o 
   3   7   9      366.64      342.96     27.29 o 
   4   7   9      285.10      297.14     24.76 o 
  -6   8   9        3.36       11.33      4.83 o 
  -5   8   9       23.17       37.10      7.78 o 
  -4   8   9        3.75        9.19      8.15 o 
  -3   8   9       13.04        2.70      8.97 o 
  -2   8   9       51.45       46.43     13.04 o 
  -1   8   9      109.66      110.95     16.08 o 
   0   8   9       17.16        8.33      9.38 o 
   1   8   9       52.19       45.12     17.19 o 
   2   8   9        6.38        4.50     13.65 o 
   3   8   9        2.34       21.40     12.64 o 
   4   8   9        0.03        4.48     13.99 o 
  -6   9   9       33.13       62.80      9.15 o 
  -5   9   9       38.94       49.98      9.54 o 
  -4   9   9       52.39       51.89     11.31 o 
  -3   9   9      155.48      169.97     15.65 o 
  -2   9   9       90.35       60.01     15.34 o 
  -1   9   9      496.27      461.84     27.48 o 
   0   9   9      278.52      341.56     19.71 o 
   1   9   9      268.94      253.85     27.93 o 
   2   9   9      337.34      337.83     30.36 o 
   3   9   9      115.11      162.68     20.62 o 
  -4  10   9        0.03        3.93      8.49 o 
  -3  10   9        5.64        7.52     10.21 o 
  -2  10   9       29.28       42.73     12.65 o 
  -1  10   9       20.58        2.59     14.46 o 
   0  10   9       38.24       48.16     17.37 o 
   1  10   9       45.17       16.14     21.58 o 
   2  10   9        0.09       16.36     17.55 o 
  -3  11   9      175.77      184.40     18.60 o 
  -2  11   9       21.72        8.83     10.35 o 
  -1  11   9      534.75      683.16     15.57 o 
   0  11   9      252.39      254.20     33.56 o 
  -8   0  10       86.35       65.24      3.78 o 
  -7   0  10       67.29       69.94      4.39 o 
  -6   0  10       96.62       63.93     13.65 o 
  -5   0  10        3.36        5.71      4.88 o 
  -4   0  10     1019.64     1158.34     27.04 o 
  -3   0  10     1066.42     1154.46     27.70 o 
  -2   0  10      208.97      143.94      5.54 o 
  -1   0  10     1439.48     1520.32     34.25 o 
   0   0  10     1217.32     1178.48     22.69 o 
   1   0  10      236.35      238.60     17.51 o 
   2   0  10      968.21      880.42     31.91 o 
   3   0  10      141.96      113.76     17.60 o 
   4   0  10      175.50      203.37     18.56 o 
   5   0  10       93.94       89.41     16.42 o 
   6   0  10       15.46       26.85      8.52 o 
  -8   1  10       16.73        3.27      3.27 o 
  -7   1  10        0.55        1.52      3.95 o 
  -6   1  10       29.95        4.03      4.03 o 
  -5   1  10        0.08        3.70      4.56 o 
  -4   1  10      195.61      244.94     13.16 o 
  -3   1  10        0.05        0.54      4.63 o 
  -2   1  10        1.10        6.83      6.83 o 
  -1   1  10      138.90      158.49     12.11 o 
   0   1  10       36.14       28.70      6.23 o 
   1   1  10       17.73        4.37      8.45 o 
   2   1  10      285.84      316.69     20.91 o 
   3   1  10       78.92       90.18     15.49 o 
   4   1  10       13.61        1.19     10.96 o 
   5   1  10       31.60       26.94     12.81 o 
   6   1  10        8.46        1.14     11.77 o 
  -8   2  10        8.45        2.74      2.52 o 
  -7   2  10       62.00       53.13      7.97 o 
  -6   2  10       27.61       19.33      6.72 o 
  -5   2  10      129.96       99.52      3.60 o 
  -4   2  10      710.73      854.93     22.14 o 
  -3   2  10      114.27      129.73     10.45 o 
  -2   2  10      450.54      514.69     19.54 o 
  -1   2  10      304.43      320.95     16.46 o 
   0   2  10      128.25       99.11      8.20 o 
   1   2  10      273.06      243.47     18.37 o 
   2   2  10        2.89        8.55      8.55 o 
   3   2  10      353.03      348.69     23.38 o 
   4   2  10      212.83      184.15     19.00 o 
   5   2  10      154.21      170.63     17.00 o 
  -8   3  10        2.49        3.15      3.04 o 
  -7   3  10        0.17        3.17      3.34 o 
  -6   3  10        1.54        0.85      4.50 o 
  -5   3  10       28.31       29.36      5.22 o 
  -4   3  10      204.18      173.09     11.80 o 
  -3   3  10       19.98       31.44      6.19 o 
  -2   3  10       13.50        6.79      6.08 o 
  -1   3  10       10.07       20.92      6.63 o 
   0   3  10       11.44       14.38      5.24 o 
   1   3  10       49.74       36.70      9.42 o 
   2   3  10      203.50      189.40     17.42 o 
   3   3  10       30.94       25.75     13.62 o 
   4   3  10        1.77        3.41     10.47 o 
   5   3  10       15.57       12.55     10.40 o 
  -8   4  10        7.47        4.53      2.83 o 
  -7   4  10       91.60       72.88      4.59 o 
  -6   4  10       80.66      106.38      9.26 o 
  -5   4  10      389.94      495.10     18.31 o 
  -4   4  10      108.13      114.21     10.12 o 
  -3   4  10        3.54       14.42      5.89 o 
  -2   4  10     1500.62     1571.56     35.31 o 
  -1   4  10      432.57      476.65     22.65 o 
   0   4  10      460.51      475.83     17.08 o 
   1   4  10     1048.41     1022.33     36.57 o 
   2   4  10       33.73       54.89     14.04 o 
   3   4  10      727.72      697.47     32.48 o 
   4   4  10      240.57      223.99     19.57 o 
   5   4  10       62.38       39.40     13.17 o 
  -7   5  10       21.81       40.52      6.80 o 
  -6   5  10        0.64        1.75      5.56 o 
  -5   5  10        0.05        2.44      5.11 o 
  -4   5  10       83.23      129.43     11.04 o 
  -3   5  10        0.03        2.83      7.69 o 
  -2   5  10        8.22        7.77      9.02 o 
  -1   5  10       28.68       17.31      9.03 o 
   0   5  10      275.53      258.14     13.70 o 
   1   5  10        1.70        9.03     10.25 o 
   2   5  10       21.46       26.03     10.71 o 
   3   5  10       98.07       64.81     17.15 o 
   4   5  10        0.86        3.73     12.35 o 
   5   5  10        0.37       13.31     11.41 o 
  -7   6  10       15.02       49.41      6.96 o 
  -6   6  10      272.73      411.06     18.82 o 
  -5   6  10      101.92      168.40     12.83 o 
  -4   6  10        6.41        7.90      7.90 o 
  -3   6  10      958.34     1050.79     32.89 o 
  -2   6  10     1130.66     1271.52     37.63 o 
  -1   6  10     1186.70     1264.35     38.43 o 
   0   6  10      826.67      785.71     24.53 o 
   1   6  10      146.10      137.24     20.49 o 
   2   6  10      945.81      991.24     40.40 o 
   3   6  10      286.01      283.32     23.94 o 
   4   6  10      167.64      131.22     19.80 o 
  -7   7  10        8.22       17.59      5.92 o 
  -6   7  10        3.30        5.51      7.50 o 
  -5   7  10       37.43       38.53     10.27 o 
  -4   7  10        9.44       13.95      8.51 o 
  -3   7  10       10.91        8.96      8.96 o 
  -2   7  10        2.48        3.95     10.22 o 
  -1   7  10       34.54       52.24     11.24 o 
   0   7  10      118.96       92.37     81.77 o 
   1   7  10        9.38        4.17     14.51 o 
   2   7  10       11.42        0.00     12.94 o 
   3   7  10       29.42       31.11     15.56 o 
   4   7  10       12.89       11.58     14.69 o 
  -6   8  10       83.95      161.30     14.02 o 
  -5   8  10        2.08        4.85      8.47 o 
  -4   8  10        4.12        7.13      7.71 o 
  -3   8  10      508.87      567.45     26.19 o 
  -2   8  10       66.40       83.14     14.23 o 
  -1   8  10      263.81      270.19     21.73 o 
   0   8  10       60.54       69.88     10.64 o 
   1   8  10       26.50        7.90     14.26 o 
   2   8  10      283.39      268.51     24.99 o 
   3   8  10      106.65      101.57     19.88 o 
  -5   9  10       12.53       16.25      8.69 o 
  -4   9  10       44.65       54.53     11.13 o 
  -3   9  10        0.52       10.44     10.44 o 
  -2   9  10       15.79       15.31      9.21 o 
  -1   9  10        7.49       11.82     11.82 o 
   0   9  10      254.70      174.56    134.45 o 
   1   9  10      136.71      110.50     24.19 o 
   2   9  10      113.64      132.07     21.84 o 
  -4  10  10       76.91      102.93     12.01 o 
  -3  10  10       50.23       40.32     12.26 o 
  -2  10  10       78.80      101.02     15.42 o 
  -1  10  10      121.30       75.31     19.85 o 
   0  10  10      107.63      108.88     14.43 o 
   1  10  10      147.64      184.88     23.01 o 
  -8   1  11       23.52       50.18      6.08 o 
  -7   1  11      118.28      109.95     10.89 o 
  -6   1  11       21.89       24.39      9.08 o 
  -5   1  11        1.35        1.56      4.74 o 
  -4   1  11      356.89      477.69     18.74 o 
  -3   1  11      147.12      146.03      4.97 o 
  -2   1  11      939.04     1013.82     28.45 o 
  -1   1  11      437.12      451.04     20.90 o 
   0   1  11      138.80      154.25      9.94 o 
   1   1  11      636.06      607.74     28.33 o 
   2   1  11      416.02      350.96     24.44 o 
   3   1  11      459.80      435.42     25.96 o 
   4   1  11      143.22      137.85     19.64 o 
   5   1  11       22.68       47.49     10.26 o 
  -8   2  11       10.00        6.81      3.86 o 
  -7   2  11       35.12       60.94      6.62 o 
  -6   2  11       24.21       19.89      5.98 o 
  -5   2  11        0.24        3.92      4.30 o 
  -4   2  11      277.86      239.80     13.66 o 
  -3   2  11       16.84       13.63      6.01 o 
  -2   2  11      196.70      210.02     14.88 o 
  -1   2  11      234.49      223.95     15.49 o 
   0   2  11      392.13      394.62     14.81 o 
   1   2  11        5.96       11.31      9.28 o 
   2   2  11       33.22       42.04     12.86 o 
   3   2  11        8.66        8.24     11.87 o 
   4   2  11       26.72       14.73     11.60 o 
   5   2  11       65.58       51.32     12.68 o 
  -8   3  11        0.13        2.17      2.78 o 
  -7   3  11        0.55        0.44      3.68 o 
  -6   3  11       84.34       62.05      4.16 o 
  -5   3  11        1.24        2.12      4.31 o 
  -4   3  11       16.88       38.84      6.61 o 
  -3   3  11      325.76      329.46     16.65 o 
  -2   3  11       79.46       94.69     10.56 o 
  -1   3  11      964.50     1106.17     33.21 o 
   0   3  11       11.27       13.07      6.22 o 
   1   3  11        4.63        6.44      9.08 o 
   2   3  11       10.82       23.99     10.99 o 
   3   3  11       60.46       74.58     14.81 o 
   4   3  11      101.40      108.81     15.98 o 
   5   3  11       54.78       50.74     15.09 o 
  -7   4  11        3.84       22.28      4.97 o 
  -6   4  11        9.09       15.07      6.13 o 
  -5   4  11       19.92       25.83      7.25 o 
  -4   4  11       46.21       60.64      8.65 o 
  -3   4  11        0.04        3.48      6.38 o 
  -2   4  11        0.02        3.84      7.02 o 
  -1   4  11        1.53        3.44      8.96 o 
   0   4  11      109.11       96.81      9.42 o 
   1   4  11      174.36      186.40     19.08 o 
   2   4  11        6.08        3.68     10.43 o 
   3   4  11      141.76      105.45     17.97 o 
   4   4  11       68.85       53.30     14.88 o 
  -7   5  11       16.94       15.54      9.25 o 
  -6   5  11      131.77      120.38     14.39 o 
  -5   5  11      111.33      174.14     12.71 o 
  -4   5  11       34.76       40.46      7.12 o 
  -3   5  11      126.34      123.30     12.36 o 
  -2   5  11      342.96      360.11     20.07 o 
  -1   5  11      317.79      348.79     22.32 o 
   0   5  11      437.50      433.23     17.56 o 
   1   5  11      224.29      206.56     19.94 o 
   2   5  11      206.25      179.03     22.39 o 
   3   5  11      242.90      194.17     21.75 o 
   4   5  11      144.81      127.68     19.84 o 
  -7   6  11       10.93       35.58      6.68 o 
  -6   6  11        0.37       11.46      6.55 o 
  -5   6  11       11.81       28.22      8.81 o 
  -4   6  11       82.27      105.23     11.48 o 
  -3   6  11        1.29        9.21      9.21 o 
  -2   6  11      178.20      223.20     20.31 o 
  -1   6  11      240.13      290.41     23.19 o 
   0   6  11      196.31      208.23     14.20 o 
   1   6  11       29.62       28.99     14.59 o 
   2   6  11        1.74       12.84     13.31 o 
   3   6  11        2.90       21.72     11.95 o 
   4   6  11       28.23       21.07     13.58 o 
  -6   7  11       15.21       18.03      7.91 o 
  -5   7  11      228.08      184.16     20.62 o 
  -4   7  11       43.73       65.71     13.14 o 
  -3   7  11       37.28       32.08     11.25 o 
  -2   7  11      360.85      430.42     23.31 o 
  -1   7  11       22.68       36.81      9.31 o 
   0   7  11      145.49      119.87     17.41 o 
   1   7  11      131.89      169.76     21.92 o 
   2   7  11      145.54      155.29     22.25 o 
   3   7  11      272.34      249.43     25.54 o 
  -5   8  11       34.63       56.38     10.87 o 
  -4   8  11       64.75       76.38     14.11 o 
  -3   8  11        0.02        6.27      9.30 o 
  -2   8  11        0.55        8.22     10.61 o 
  -1   8  11       11.58       22.04     12.64 o 
   0   8  11       37.03       31.29     10.85 o 
   1   8  11       10.88       13.48     17.73 o 
   2   8  11       57.10       47.58     17.99 o 
  -4   9  11        4.86        7.00      9.47 o 
  -3   9  11       78.94      104.18     14.39 o 
  -2   9  11       90.09       77.25     15.70 o 
  -1   9  11      216.04      202.45     21.07 o 
   0   9  11      150.28      168.27     16.21 o 
   1   9  11       28.94       59.30     16.14 o 
  -2  10  11        0.09       11.69     12.05 o 
  -1  10  11        4.84       20.22     11.31 o 
   0  10  11        2.99        9.66     16.24 o 
  -8   0  12       15.41       42.28      6.12 o 
  -7   0  12       27.12        8.22      5.57 o 
  -6   0  12      390.66      294.38      7.05 o 
  -5   0  12        0.58        0.60      5.31 o 
  -4   0  12     1016.56     1195.17     31.68 o 
  -3   0  12      891.61     1007.13     29.67 o 
  -2   0  12       61.21       78.95     10.79 o 
  -1   0  12     2614.22     2802.19     50.28 o 
   0   0  12      876.73      594.70    406.85 o 
   1   0  12      685.18      691.61     32.32 o 
   2   0  12      406.88      374.62     24.94 o 
   3   0  12      110.15       76.87     17.67 o 
   4   0  12      227.61      206.99     21.52 o 
  -8   1  12       10.13        0.37      3.28 o 
  -7   1  12        0.74        5.75      4.48 o 
  -6   1  12        3.14        6.03      5.63 o 
  -5   1  12        1.25        7.76      4.32 o 
  -4   1  12      151.72      209.16     13.63 o 
  -3   1  12       82.53       81.90     10.20 o 
  -2   1  12        7.29        6.60      7.86 o 
  -1   1  12        0.57        4.09      8.17 o 
   0   1  12       37.83       35.78      7.42 o 
   1   1  12       15.13       19.20     11.96 o 
   2   1  12       78.77       79.96     16.77 o 
   3   1  12       36.88        3.87     14.47 o 
   4   1  12      116.11       70.77     19.58 o 
  -8   2  12        5.16        8.22      3.92 o 
  -7   2  12       37.95       82.27      7.30 o 
  -6   2  12       90.45       66.76     12.00 o 
  -5   2  12       70.70       53.22      4.81 o 
  -4   2  12      100.26      110.73     11.83 o 
  -3   2  12       94.42       84.48      6.92 o 
  -2   2  12       97.20       92.90     10.49 o 
  -1   2  12      518.67      486.20     23.46 o 
   0   2  12      310.61      288.35     14.29 o 
   1   2  12      175.14      189.45     18.82 o 
   2   2  12      186.45      187.77     19.77 o 
   3   2  12      301.56      254.57     23.88 o 
   4   2  12      318.49      283.32     25.48 o 
  -7   3  12        3.01        5.81      4.54 o 
  -6   3  12        4.47        0.50      4.11 o 
  -5   3  12        0.62        1.15      5.01 o 
  -4   3  12       52.21       56.83      8.89 o 
  -3   3  12       36.44       44.65      9.02 o 
  -2   3  12       48.72       37.32      9.12 o 
  -1   3  12       47.75       50.94      9.52 o 
   0   3  12        0.92       14.66     10.60 o 
   1   3  12       47.91       68.42     14.49 o 
   2   3  12       20.49       31.82     10.02 o 
   3   3  12        5.61       13.01     13.01 o 
   4   3  12      216.83      172.20     21.66 o 
  -7   4  12       12.71        5.07      7.58 o 
  -6   4  12        3.91        8.63      6.21 o 
  -5   4  12      195.11      318.06     16.48 o 
  -4   4  12       20.46       11.15      6.81 o 
  -3   4  12        7.10       16.17      6.37 o 
  -2   4  12      797.11      888.83     31.16 o 
  -1   4  12      334.91      358.30     22.65 o 
   0   4  12      290.25      317.88     15.59 o 
   1   4  12      133.31      121.06     17.38 o 
   2   4  12       50.82       49.44     11.47 o 
   3   4  12      337.74      244.84     25.02 o 
   4   4  12      215.98      150.86     20.50 o 
  -7   5  12        7.24        7.33      4.63 o 
  -6   5  12        1.65        7.75      6.12 o 
  -5   5  12       10.08       17.88      7.03 o 
  -4   5  12       43.74       47.08      9.39 o 
  -3   5  12      122.99      134.08     14.58 o 
  -2   5  12        4.70        1.87      8.19 o 
  -1   5  12       10.19       10.50     10.50 o 
   0   5  12        7.54        4.57     15.47 o 
   1   5  12       10.88       16.17     16.17 o 
   2   5  12        1.74        5.63     11.40 o 
   3   5  12        0.87        2.82     11.28 o 
  -6   6  12       93.46       84.28     14.67 o 
  -5   6  12      132.73      172.03     14.18 o 
  -4   6  12      140.61      195.62     17.33 o 
  -3   6  12      253.44      256.62     19.45 o 
  -2   6  12      701.22      742.22     31.47 o 
  -1   6  12      665.75      718.58     33.66 o 
   0   6  12      197.06      200.78     15.98 o 
   1   6  12      185.59      154.46     22.16 o 
   2   6  12      101.74      101.30     19.88 o 
   3   6  12      141.60      126.28     19.64 o 
  -6   7  12        0.15        2.99      5.70 o 
  -5   7  12        0.02       10.22     10.22 o 
  -4   7  12        2.48       14.27      7.53 o 
  -3   7  12        0.66        8.40      9.52 o 
  -2   7  12       17.60        5.77     11.44 o 
  -1   7  12       30.34       40.88     12.34 o 
   0   7  12       29.94       37.32     10.88 o 
   1   7  12       27.10       21.14     17.01 o 
   2   7  12        0.00        9.92     15.59 o 
  -5   8  12       32.89       75.52     12.19 o 
  -4   8  12       94.63       96.64     15.59 o 
  -3   8  12      110.07      108.85     15.53 o 
  -2   8  12      140.86      144.07     17.36 o 
  -1   8  12      129.43      109.99     20.00 o 
   0   8  12      134.71      131.98     14.21 o 
   1   8  12       76.91       88.96     21.54 o 
  -3   9  12       30.38       40.83     11.34 o 
  -2   9  12        4.20       27.27      9.30 o 
  -1   9  12        6.45        4.33     15.95 o 
   0   9  12        2.96       10.16      9.70 o 
  -7   1  13       54.44       59.54      6.84 o 
  -6   1  13       49.34      107.78      9.92 o 
  -5   1  13       77.00       48.24     12.29 o 
  -4   1  13       35.77       26.41      7.83 o 
  -3   1  13      396.11      439.88     20.71 o 
  -2   1  13      216.33      188.68     15.84 o 
  -1   1  13      204.42      227.26     18.47 o 
   0   1  13      332.30      314.75     15.20 o 
   1   1  13      320.31      285.49     24.48 o 
   2   1  13       80.03      111.36     16.54 o 
   3   1  13       93.71       70.41     16.29 o 
   4   1  13       26.25       27.82     13.72 o 
  -7   2  13       16.87        2.20      3.38 o 
  -6   2  13        0.64       15.03      6.35 o 
  -5   2  13       19.93       28.82      7.38 o 
  -4   2  13        2.87        2.61      6.49 o 
  -3   2  13      164.74      187.43     13.96 o 
  -2   2  13        1.06        8.15      6.90 o 
  -1   2  13        1.44        6.45      8.67 o 
   0   2  13       46.86       37.29      9.09 o 
   1   2  13       18.76       10.33     11.97 o 
   2   2  13       42.37       27.44     13.93 o 
   3   2  13      128.44      124.02     18.46 o 
  -7   3  13        2.96       22.87      4.58 o 
  -6   3  13      128.61      103.30      5.36 o 
  -5   3  13       15.27       23.55      7.30 o 
  -4   3  13      180.77      192.24     13.28 o 
  -3   3  13      271.02      301.80     18.03 o 
  -2   3  13       31.58       32.76     10.56 o 
  -1   3  13      305.43      262.17     21.27 o 
   0   3  13       74.78       77.57     10.02 o 
   1   3  13        5.19       19.88     11.01 o 
   2   3  13      226.77      170.84     22.33 o 
   3   3  13       30.83       14.22     15.45 o 
  -7   4  13        7.21       21.25      5.37 o 
  -6   4  13        1.96        0.60      4.97 o 
  -5   4  13        4.30       11.62      6.61 o 
  -4   4  13        3.86       20.45      4.36 o 
  -3   4  13       26.78       20.97      7.97 o 
  -2   4  13       21.42       14.02     10.35 o 
  -1   4  13        2.71       10.15     10.15 o 
   0   4  13        0.76        7.75      7.75 o 
   1   4  13      121.19      135.55     19.41 o 
   2   4  13       52.80       39.16     14.84 o 
   3   4  13       32.50       24.65     16.71 o 
  -6   5  13       44.35       86.12     11.07 o 
  -5   5  13      140.20      156.51     14.97 o 
  -4   5  13      201.93      236.87     17.36 o 
  -3   5  13       97.69       78.10     13.83 o 
  -2   5  13      288.72      295.01     21.13 o 
  -1   5  13      894.49      940.94     36.77 o 
   0   5  13      496.30      488.98     21.66 o 
   1   5  13      305.95      278.46     27.59 o 
   2   5  13      110.95       71.70     16.61 o 
   3   5  13       81.97       55.59     17.31 o 
  -6   6  13       16.34       32.11      7.89 o 
  -5   6  13        0.17        1.70      7.77 o 
  -4   6  13        2.11       14.81      9.79 o 
  -3   6  13        0.70        6.19      8.68 o 
  -2   6  13        1.84        7.89      9.95 o 
  -1   6  13        1.34        1.20     11.35 o 
   0   6  13      105.05       96.85     12.41 o 
   1   6  13        0.62        4.75     13.78 o 
   2   6  13       19.32       11.29     14.91 o 
  -5   7  13      225.05      358.47     20.51 o 
  -4   7  13       32.25       54.94     12.05 o 
  -3   7  13        8.64       12.16     11.16 o 
  -2   7  13      205.37      205.60     18.68 o 
  -1   7  13      130.54      125.59     19.12 o 
   0   7  13      308.88      278.07     19.69 o 
   1   7  13      375.97      341.86     30.09 o 
  -4   8  13       54.92      114.35     13.58 o 
  -3   8  13        7.27       11.67     10.57 o 
  -2   8  13        7.07        6.48     12.72 o 
  -1   8  13       16.47        4.30     12.88 o 
   0   8  13        0.70        4.22      9.62 o 
  -7   0  14       12.05       31.23      5.26 o 
  -6   0  14      177.23      289.21     15.95 o 
  -5   0  14       75.28       73.74     13.56 o 
  -4   0  14       13.10        2.90      3.89 o 
  -3   0  14      383.23      377.10     21.29 o 
  -2   0  14       61.95       62.60     12.14 o 
  -1   0  14      778.45      665.55     30.92 o 
   0   0  14      347.34      273.51     18.35 o 
   1   0  14        9.67       13.62     13.62 o 
   2   0  14       69.82       44.80     16.58 o 
   3   0  14       96.40       92.13     17.77 o 
  -7   1  14        9.22        3.80      4.36 o 
  -6   1  14        0.86        1.11      5.20 o 
  -5   1  14       12.79        7.37      7.37 o 
  -4   1  14        4.79        6.38      6.38 o 
  -3   1  14       56.16       43.40      9.93 o 
  -2   1  14        3.54        2.60      7.59 o 
  -1   1  14       24.52       48.47     10.87 o 
   0   1  14      158.75      144.74     17.53 o 
   1   1  14        1.16        6.96     13.93 o 
   2   1  14        3.06        0.00     11.86 o 
   3   1  14        4.82       11.81     13.30 o 
  -6   2  14       30.98       84.30      8.52 o 
  -5   2  14       26.55       17.49     10.40 o 
  -4   2  14        1.43        2.84      6.16 o 
  -3   2  14       32.27       22.33      9.51 o 
  -2   2  14       70.27       53.79     11.23 o 
  -1   2  14      131.11      117.41     15.60 o 
   0   2  14      271.10      243.78     26.71 o 
   1   2  14       54.88       56.20     16.05 o 
   2   2  14       77.25       45.59     17.04 o 
   3   2  14       74.14       55.77     15.82 o 
  -6   3  14        0.45        2.31      5.01 o 
  -5   3  14       14.70       21.16      6.72 o 
  -4   3  14       44.07       44.05      9.44 o 
  -3   3  14        7.10        6.73      8.14 o 
  -2   3  14        5.68        5.63      8.29 o 
  -1   3  14        0.28        1.06      9.72 o 
   0   3  14        5.25        2.36      7.42 o 
   1   3  14        1.24       21.62     12.97 o 
   2   3  14       16.49       14.76     14.76 o 
  -6   4  14        0.35        5.02      5.19 o 
  -5   4  14       45.91       36.30     10.88 o 
  -4   4  14       27.12       59.19      9.57 o 
  -3   4  14       21.02       19.04      9.27 o 
  -2   4  14      227.68      192.70     17.62 o 
  -1   4  14       43.37       39.57     12.95 o 
   0   4  14      105.97      119.84     17.28 o 
   1   4  14       93.25       73.40     19.07 o 
   2   4  14       42.86       67.38     15.12 o 
  -5   5  14       16.90       30.86      8.33 o 
  -4   5  14        6.49       20.51      7.84 o 
  -3   5  14      113.00      113.81     14.01 o 
  -2   5  14        0.46        4.36     10.21 o 
  -1   5  14        4.76        1.26     11.61 o 
   0   5  14      121.49      120.67     26.45 o 
   1   5  14       39.78       29.79     16.48 o 
  -5   6  14       71.58       80.53     14.14 o 
  -4   6  14      126.48      172.22     17.64 o 
  -3   6  14       55.44       58.16     13.96 o 
  -2   6  14       38.07       36.85     12.40 o 
  -1   6  14      186.93      174.33     20.79 o 
   0   6  14       11.45       19.20     18.82 o 
   1   6  14       87.76       80.61     18.60 o 
  -3   7  14        0.23        4.57     10.32 o 
  -2   7  14        9.10       11.41      9.97 o 
  -1   7  14        4.82        1.42     13.07 o 
   0   7  14        8.57       18.61     18.99 o 
  -6   1  15       25.18       34.17      6.97 o 
  -5   1  15      179.37      138.15      6.85 o 
  -4   1  15       13.58       20.94      7.68 o 
  -3   1  15      205.47      167.27     15.68 o 
  -2   1  15      288.22      209.14     19.55 o 
  -1   1  15       88.47      102.75     15.19 o 
   0   1  15      562.95      438.04     20.66 o 
   1   1  15      140.01      136.27     20.51 o 
   2   1  15       71.61       71.22     16.97 o 
  -6   2  15        2.05        1.14      4.70 o 
  -5   2  15       15.81       29.77      7.15 o 
  -4   2  15       18.89       23.45      8.10 o 
  -3   2  15      169.49      174.13     16.59 o 
  -2   2  15        5.07       15.37      7.74 o 
  -1   2  15       52.71       29.28     12.03 o 
   0   2  15        2.07        2.14     19.69 o 
   1   2  15       26.65       38.67     12.79 o 
   2   2  15        0.24        6.09     11.06 o 
  -5   3  15       12.02       21.42      7.26 o 
  -4   3  15       71.66      104.34     12.85 o 
  -3   3  15        7.62        0.91      8.79 o 
  -2   3  15        4.60        3.00      9.35 o 
  -1   3  15       80.86       56.39     15.45 o 
   0   3  15       83.47       81.51     11.52 o 
   1   3  15      180.00      154.73     22.96 o 
  -5   4  15        0.09        1.52      6.96 o 
  -4   4  15        0.76        4.27      8.13 o 
  -3   4  15        0.00        7.69      7.50 o 
  -2   4  15       17.62       18.17     11.98 o 
  -1   4  15        3.17       15.45      9.80 o 
   0   4  15       79.89       27.97     31.28 o 
   1   4  15       16.06        7.73     16.60 o 
  -4   5  15      140.49      185.57     16.50 o 
  -3   5  15       50.48       57.63     12.98 o 
  -2   5  15       85.06       90.39     13.21 o 
  -1   5  15      323.88      284.60     23.26 o 
   0   5  15      185.18      169.34     25.90 o 
  -3   6  15       38.88       61.58     13.04 o 
  -2   6  15        2.52        2.46     13.18 o 
  -1   6  15       18.80        2.67     12.87 o 
  -5   0  16       32.97       32.78      9.73 o 
  -4   0  16       78.87      125.74     13.70 o 
  -3   0  16       23.05       24.36      8.72 o 
  -2   0  16      168.75      151.52     15.24 o 
  -1   0  16       82.35       47.64     14.86 o 
   0   0  16       57.09       32.27      9.13 o 
  -5   1  16        0.55        6.50      6.50 o 
  -4   1  16       12.06       31.59      7.27 o 
  -3   1  16        8.57        0.00      7.68 o 
  -2   1  16        9.66       13.78     10.02 o 
  -1   1  16       19.39       21.97     10.56 o 
   0   1  16        6.41        2.13      8.96 o 
  -4   2  16       11.26       10.96      8.61 o 
  -3   2  16       39.94       23.14      8.83 o 
  -2   2  16      119.85       81.24     14.68 o 
  -1   2  16       68.00       64.19     13.36 o 
   0   2  16      136.17      123.33     12.45 o 
  -4   3  16       13.25       15.45      6.38 o 
  -3   3  16        1.38       16.68      7.86 o 
  -2   3  16       98.90       90.59     14.13 o 
  -1   3  16        5.32        4.68     10.91 o 
   0   3  16        4.72        1.00      9.75 o 
  -3   4  16      141.58      134.09     15.16 o 
  -2   4  16       89.54       82.10     14.02 o 
  -1   4  16       50.68       41.33     12.82 o 
                                                 
